# Supplementary material for: Converging forms: an examination of sub-Arctic, circumarctic, and Central Asian Ranunculus auricomus agg. populations
Source: Front Plant Sci. 2024 Jun 17;15:1415059. doi: 10.3389/fpls.2024.1415059 (PMC11215153; doi:10.3389/fpls.2024.1415059)
Supplement: Supplementary Table 1 — contains tables including flow cytometry data, detailed information on individuals used in this study, sequence data filtering metrics, clade association values, morphological data, and climate chamber parameters. [file Table_1.xlsx]

## Sheet: Sequenced_Individuals
Sequence ID	SRA ID	CollectionNr.	Population	Country	Morphogroup	Taxon	Region	Latitude	Longitude	Herbarium	Living Specimen?	Ploidy	Locality	Collector	Date Collected
BRNU576454	BRNO1_S19	BRNU576454		Russia	monophyllus	Ranunculus monophyllus	C_Asia	50.83	91.84	BRNO	no		Russian Federation; Tuva, Western Sayan Mts., Western Tannu Ola Ridge. Khondergei mountain pass (1950 m), ca. 19 km NW of Khandagaity village. Taiga with Pinus sibirica and Picea obovata. S. m. 1920 m ; Alt. 1920 m	Jiří Danihelka	07.08.2004
BRNU581480	BRNO4_S20	BRNU581480		Russia	monophyllus	Ranunculus monophyllus	C_Asia	51.4941	85.9879	BRNO	no		Russian Federation; Altai Republic, Altai Mts., Chemal distr. Anos: left bank of the Kuyum creek 0.8 km E of the village. Hemiboreal forest with Pinus sylvestris. S. m. 456 m	Jiří Danihelka	28.07.2006
BRNU579941	BRNO6_S21	BRNU579941		Russia	monophyllus	Ranunculus monophyllus	C_Asia	51.5071	85.5957	BRNO	no		Young species-rich Brachypodio-Betuletea forest on a N facing slope of a small ridge	Jiří Danihelka	13.08.2005
JB009	SE25_S24	JB009	SE01	Sweden	monophyllus	Ranunculus monophyllus	Fennoscandia	62.5433	15.823	-	yes	4	near Ånge SO Meadow ~10-20 m from road, small settlement near a lake	John Paul Bradican	30.06.2021
JB011	SE13_S12	JB011	SE02	Sweden	auricomus	Ranunculus auricomus	Fennoscandia	62.5433	15.823		yes	4	near Ånge SO Meadow ~10-20 m from road, small settlement near a lake	John Paul Bradican	30.06.2021
JB013	SE1_S1	JB013	SE03	Sweden	auricomus	Ranunculus auricomus	Fennoscandia	62.5906	12.191		yes	6	near Fjällnäs camping, ~100m from main road, ~200m from shore of lake	John Paul Bradican	03.07.2021
JB019	SE29_S1	JB019	SE04	Sweden	monophyllus	Ranunculus monophyllus	Fennoscandia	62.3313	12.2031		yes	6	Spaced along ski machine trail, mountain birch forest, c 200m uphill from newly constructed settlement	John Paul Bradican	03.07.2021
JB020_3	FI1_S1	JB020_3	JB020	Finland	auricomus	Ranunculus auricomus	Fennoscandia	64.0477	27.0113		yes	4	Along saturated ground, near an old house	John Paul Bradican	05.06.2022
JB020_5	FI2_S2	JB020_5	JB020	Finland	auricomus	Ranunculus auricomus	Fennoscandia	64.0477	27.0113		yes	4	Along saturated ground, near an old house	John Paul Bradican	05.06.2022
JB021_1	FI3_S3	JB021_1	JB021	Finland	monophyllus	Ranunculus monophyllus	Fennoscandia	66.1748	29.1966		yes	4	Growing under mixed canopy along a small stream	John Paul Bradican	06.06.2022
JB021_3	FI4_S4	JB021_3	JB021	Finland	monophyllus	Ranunculus monophyllus	Fennoscandia	66.1748	29.1966		yes	4	Growing under mixed canopy along a small stream	John Paul Bradican	06.06.2022
JB022_4	FI6_S6	JB022_4	JB022	Finland	auricomus	Ranunculus auricomus	Fennoscandia	67.4802	28.3735		yes	4	Hay field on bank of Värriöjoki	John Paul Bradican	07.06.2022
JB023_1	FI7_S7	JB023_1	JB023	Finland	auricomus	Ranunculus auricomus	Fennoscandia	67.4802	28.3735		yes	4	Field on bank of Ounasjoki oxbow	John Paul Bradican	08.06.2022
JB023_3	FI8_S8	JB023_3	JB023	Finland	auricomus	Ranunculus auricomus	Fennoscandia	68.4802	29.3735		yes	4	Field on bank of Ounasjoki oxbow	John Paul Bradican	08.06.2022
JB024_1	FI9_S9	JB024_1	JB024	Finland	monophyllus	Ranunculus monophyllus	Fennoscandia	67.8393	26.7106		yes	4	Ditch beneath birch, poplar canopy. Near Peurasuvanto, ~ 20m from Almansuvanto	John Paul Bradican	09.06.2022
JB024_2	FI10_S10	JB024_2	JB024	Finland	monophyllus	Ranunculus monophyllus	Fennoscandia	67.8393	26.7106		yes	6	Ditch beneath birch, poplar canopy. Near Peurasuvanto, ~ 20m from Almansuvanto	John Paul Bradican	09.06.2022
JB025_1	FI11_S11	JB025_1	JB025	Norway	auricomus	Ranunculus auricomus	Fennoscandia	70.1019	29.4555		yes	4	Hay field near Barent Sea coast	John Paul Bradican	10.06.2022
JB025_3	FI12_S12	JB025_3	JB025	Norway	auricomus	Ranunculus auricomus	Fennoscandia	70.1019	29.4555		yes	4	Hay field near Barent Sea coast	John Paul Bradican	10.06.2022
JB026_2	Fi13_S13	JB026_2	JB026	Finland	auricomus	Ranunculus auricomus	Fennoscandia	68.4023	26.9276		yes	6	Along small stream, Hammastunturin erämaa-alue	John Paul Bradican	11.06.2022
JB026_3	FI14_S14	JB026_3	JB026	Finland	auricomus	Ranunculus auricomus	Fennoscandia	68.4023	26.9276		yes	6	Along small stream, Hammastunturin erämaa-alue	John Paul Bradican	11.06.2022
JB027_1	FI15_S15	JB027_1	JB027	Finland	auricomus	Ranunculus auricomus	Fennoscandia	67.5448	26.6999		yes	6	Edge of hay field, near banks of Kersilönsuvanto. Sodankyla	John Paul Bradican	12.06.2022
JB027_2	FI16_S16	JB027_2	JB027	Finland	auricomus	Ranunculus auricomus	Fennoscandia	67.5448	26.6999		yes	4	Edge of hay field, near banks of Kersilönsuvanto. Sodankyla	John Paul Bradican	12.06.2022
JB028_4	FI18_S18	JB028_4	JB028	Finland	auricomus	Ranunculus auricomus	Fennoscandia	67.5832	26.4528		yes	4	Small field in mixed birch forest. Sodankyla	John Paul Bradican	12.06.2022
JB029_4	FI19_S19	JB029_4	JB029	Finland	auricomus	Ranunculus auricomus	Fennoscandia	66.9821	26.4528		yes	4	Field along E63. Near Vuostimo.	John Paul Bradican	13.06.2022
JB030_2	FI22_S22	JB030_2	JB030	Finland	auricomus	Ranunculus auricomus	Fennoscandia	65.5202	27.5378		yes	4	Under mixed birch/poplar canopy. Along ditches. Päivärinta	John Paul Bradican	14.06.2022
JB030_5	FI23_S20	JB030_5	JB030	Finland	auricomus	Ranunculus auricomus	Fennoscandia	66.5202	27.5378		yes	4	Under mixed birch/poplar canopy. Along ditches. Päivärinta	John Paul Bradican	14.06.2022
JB031_3	FI24_S21	JB031_3	JB031	Finland	auricomus	Ranunculus auricomus	Fennoscandia	65.6208	28.3887		yes	4	Field near E20	John Paul Bradican	14.06.2022
JB031_5	FI25_S22	JB031_5	JB031	Finland	auricomus	Ranunculus auricomus	Fennoscandia	65.6208	28.3887		yes	4	Field near E20	John Paul Bradican	14.06.2022
JB033_3	FI29_S26	JB033_3	JB033	Finland	auricomus	Ranunculus auricomus	Fennoscandia	64.0583	26.9247		yes	4	Hay field, Saaresmäki	John Paul Bradican	16.06.2022
JB034_1	FI30_S27	JB034_1	JB034	Finland	auricomus	Ranunculus auricomus	Fennoscandia	64.2321	27.5901		yes	4	Abandoned field, near Kajaani, Järvenperä	John Paul Bradican	16.06.2022
JB034_2	FI31_S28	JB034_2	JB034	Finland	auricomus	Ranunculus auricomus	Fennoscandia	64.2321	27.5901		yes	4	Abandoned field, near Kajaani, Järvenperä	John Paul Bradican	16.06.2022
JB035_1	FI32_S29	JB035_1	JB035	Finland	auricomus	Ranunculus auricomus	Fennoscandia	63.7725	25.9899		yes	4	Hay field, Sarviperä	John Paul Bradican	17.06.2022
JB035_5	FI33_S30	JB035_5	JB035	Finland	auricomus	Ranunculus auricomus	Fennoscandia	63.7725	25.9899		yes	4	Hay field, Sarviperä	John Paul Bradican	17.06.2022
JB036_2	FI20_S20	JB036_2	JB036	Finland	auricomus	Ranunculus auricomus	Fennoscandia	63.4122	25.6424		yes	4	Hay field/horse pasture, near E77	John Paul Bradican	17.06.2022
JB036_3	FI21_S21	JB036_3	JB036	Finland	auricomus	Ranunculus auricomus	Fennoscandia	63.4122	25.6424		yes	4	Hay field/horse pasture, near E77	John Paul Bradican	17.06.2022
JB038	SE33_S3	JB038	SE07	Sweden	auricomus	Ranunculus auricomus	Fennoscandia	63.9962	19.6835		yes	4	Roadside ditch near dwelling, horse pen. Across road from nature preserve	John Paul Bradican	05.07.2021
JB041	SE16_S15	JB041	SE08	Sweden	auricomus	Ranunculus auricomus	Fennoscandia	64.5365	19.3452		yes	4	Small strip of vegetation, bordering mown lawn and fenced sheep pasture.	John Paul Bradican	06.07.2021
JB043	SE5_S5	JB043	SE08	Sweden	auricomus	Ranunculus auricomus	Fennoscandia	64.5365	19.3452		yes	4	Small strip of vegetation, bordering mown lawn and fenced sheep pasture.	John Paul Bradican	06.07.2021
JB048	SE6_S6	JB048	SE09	Sweden	auricomus	Ranunculus auricomus	Fennoscandia	64.6187	21.2043		yes	4	Strip of vegetation bordering lawn and river, across from church, Burea	John Paul Bradican	06.07.2021
JB049	SE35_S4	JB049	SE10	Sweden	auricomus	Ranunculus auricomus	Fennoscandia	65.26	21.2603		yes	4	near Minavägan, Blasmark Fallow pasture field, next to country road	John Paul Bradican	07.07.2021
JB055	SE7_S24	JB055	SE11	Sweden	auricomus	Ranunculus auricomus	Fennoscandia	65.5825	22.0581		yes	4	Meadow adjacent road, EFS Sundet campground	John Paul Bradican	07.07.2021
JB059	SE8_S7	JB059	SE11	Sweden	auricomus	Ranunculus auricomus	Fennoscandia	65.5825	22.0581		yes	4	Meadow adjacent road, EFS Sundet campground	John Paul Bradican	07.07.2021
JB061	SE17_S16	JB061	SE12	Sweden	auricomus	Ranunculus auricomus	Fennoscandia	65.7644	22.2881		yes	4	Edges of field near poplar thicket	John Paul Bradican	08.07.2021
JB070	SE18_S17	JB070	SE13	Sweden	auricomus	Ranunculus auricomus	Fennoscandia	65.9533	22.4156		yes	4	Wet field near road	John Paul Bradican	08.07.2021
JB071	SE9_S8	JB071	SE13	Sweden	auricomus	Ranunculus auricomus	Fennoscandia	65.9533	22.4156		yes	4	Wet field near road	John Paul Bradican	08.07.2021
JB074	SE19_S18	JB074	SE14	Sweden	monophyllus	Ranunculus parvulifrons	Fennoscandia	67.377	23.7245		yes	4	Roadside ditch/meadow, disturbed	John Paul Bradican	09.07.2021
JB078	SE20_S19	JB078	SE14	Sweden	monophyllus	Ranunculus parvulifrons	Fennoscandia	67.377	23.7245		yes	4	Roadside ditch/meadow, disturbed	John Paul Bradican	09.07.2021
JB080	SE21_S20	JB080	SE15	Sweden	auricomus	Ranunculus auricomus	Fennoscandia	67.9466	23.624		yes	6	Backyard meadow, near well, spring	John Paul Bradican	10.07.2021
JB081	SE22_S21	JB081	SE15	Sweden	auricomus	Ranunculus auricomus	Fennoscandia	67.9466	23.624		yes	4	Backyard meadow, near well, spring	John Paul Bradican	10.07.2021
JB087	SE10_S9	JB087	SE16	Sweden	monophyllus	Ranunculus parvulifrons	Fennoscandia	68.4392	22.4648		yes	6	Karesuando center of village, meadow by main road with mountain birch	John Paul Bradican	10.07.2021
JB095	SE23_S22	JB095	SE18	Sweden	auricomus	Ranunculus auricomus	Fennoscandia	67.2957	23.1075		yes	4	Field near road, empty house, ditch, Pikkasajo	John Paul Bradican	11.07.2021
JB098	SE24_S23	JB098	SE18	Sweden	auricomus	Ranunculus auricomus	Fennoscandia	67.2957	23.1075		yes	4	Field near road, empty house, ditch, Pikkasajo	John Paul Bradican	11.07.2021
JB1001	SE37_S6	JB1001	SE01	Sweden	auricomus	Ranunculus auricomus	Fennoscandia	62.4682	17.3948		no		near Älnön, Surdsvall Ö	John Paul Bradican	30.06.2021
JB1004	SE38_S7	JB1004	SE01	Sweden	auricomus	Ranunculus auricomus	Fennoscandia	62.4682	17.3948		no		near Älnön, Surdsvall Ö	John Paul Bradican	30.06.2021
JB101	SE11_S10	JB101	SE19	Sweden	auricomus	Ranunculus auricomus	Fennoscandia	67.2045	23.4007		yes	4	Field near gravel road leading to campsite, birch avenue	John Paul Bradican	12.07.2021
JB1024	SE43_S18	JB1024	SE04	Sweden	monophyllus	Ranunculus monophyllus	Fennoscandia	62.3313	12.2031		no		Spaced along ski machine trail, mountain birch forest, c 200m uphill from newly constructed settlement	John Paul Bradican	03.07.2021
JB104	SE12_S11	JB104	SE19	Sweden	auricomus	Ranunculus auricomus	Fennoscandia	67.2045	23.4007		yes	4	Field near gravel road leading to campsite, birch avenue	John Paul Bradican	12.07.2021
JB1063	SE44_S19	JB1063	SE09	Sweden	auricomus	Ranunculus auricomus	Fennoscandia	64.6187	21.2043		no		Strip of vegetation bordering lawn and river, across from church, Burea	John Paul Bradican	06.07.2021
JB1087	SE39_S8	JB1087	SE12	Sweden	auricomus	Ranunculus auricomus	Fennoscandia	65.7644	22.2881		no		Edges of field near poplar thicket	John Paul Bradican	08.07.2021
JB1112	SE40_S9	JB1112	SE16	Sweden	monophyllus	Ranunculus monophyllus	Fennoscandia	68.4392	22.4648		no		Saviomuotka Field near roadside, waste dump, trail	John Paul Bradican	10.07.2021
JB1118	SE41_S10	JB1118	SE17	Sweden	monophyllus	Ranunculus monophyllus	Fennoscandia	68.1412	23.1361		no		Saviomuotka Field near roadside, waste dump, trail	John Paul Bradican	11.07.2021
JB1120	SE42_S11	JB1120	SE17	Sweden	monophyllus	Ranunculus monophyllus	Fennoscandia	68.1412	23.1361		no		Saviomuotka Field near roadside, waste dump, trail	John Paul Bradican	11.07.2021
JBAK_1	AK1_S23	JBAK_1	JBAK1	United States	auricomus	Ranunculus auricomus	Beringia	64.6261	-165.692		no	4	Alaska, Seward Peninsula. Bob Blodgett Hwy, circa 120 m ESE from Cabin Rock. Subarctic meadow on hillside, with Equisetum spp., Salix reticulata, Campanula lasiocarpa, Dryas spp., Pedicularis spp.	John Paul Bradican	03.07.2022
JBAK_ex1	AK2_S24	JBAK_ex1	JBAK1	United States	auricomus	Ranunculus auricomus	Beringia	64.6261	-165.692		no	4	Alaska, Seward Peninsula. Bob Blodgett Hwy, circa 120 m ESE from Cabin Rock. Subarctic meadow on hillside, with Equisetum spp., Salix reticulata, Campanula lasiocarpa, Dryas spp., Pedicularis spp.	John Paul Bradican	03.07.2022
PE00459066	PE1_S16	650541		China	monophyllus	Ranunculus monophyllus	C_Asia	43.04	82.17	PE	no		China, Xinjiang, Tekes county, Shi ku tai. Hillside forest edge and forest space	Zhou Taiyan, Guo Ronglin: 周太炎,郭荣麟	31.05.1965
PE01766939	PE2_S17	SRAE2004258		China	monophyllus	Ranunculus monophyllus	C_Asia	48.73	86.85	PE	no		China, Xinjiang, Altai mts, Habale (Kabinsky) range, between the lake Kans and settl. Pyurbe. 600 m a.s.l, ligh coniferous forest and steppe slopes	Sino-Russian Altai Expedition 2004	26.05.2004
PE01766942	PE3_S18	SRAE2004171		China	monophyllus	Ranunculus monophyllus	C_Asia	46.93	90.25	PE	no		China, Xinjiang. Mongolian Altai, Ukun-Chingii vallley, 30 km upper Qinhe (Chingii) 1700 m a.s.l. Larch forest and steppe slopes at the left bank	Sino-Russian Altai Expedition 2004	29.05.2004
Ranunculus_cassubicifolius_9126S02		9126-2		Romania	cassubicifolius	Ranunculus cassubicifolius	C_Europe	45.4328	25.5307		no	2		Elvira Hörandl	07.07.1998
Ranunculus_envalirensis_DU018S01		Du018-1†		Andorra	envalirensis	Ranunculus envalirensis	W_Europe	42.5913	1.67158		no	2		Franz G. Dunkel	23.05.2013
Ranunculus_flabellifolius_LH25S01		LH025-1†		Romania	flabellifolius	Ranunculus flabellifolius	C_Europe	45.032	21.7851		no	2		Ladislav Hodač	10.04.2018
Ranunculus_notabilis_LH012S08		LH012-8		Slovenia	notabilis	Ranunculus notabilis	C_Europe	45.6775	14.8261		no	2		Ladislav Hodač	03.05.2017
V115440	ALA09_S9	V115440		Russia	monophyllus	Ranunculus monophyllus	Beringia	62.48	171.86	ALA	no		Koryakskoye Mtns., May Creek	Carolyn L. Parker	11.07.1993
V124825	ALA04_S4	V124825		United States	auricomus	Ranunculus auricomus	Beringia	64.51	-159.88	ALA	no		Nulato Hills, Debauch Mtn., vicinity below summit, Norton Bay Quad	Carolyn L. Parker, Carl Roland, Rob Lipkin	29.06.1998
V124838	ALA15_S15	V124838		United States	auricomus	Ranunculus auricomus	Beringia	63.63	-160.75	ALA	no		Nulato Hills, vic. S of VABM Cascade, ca. 2 miles SW of Cascade, Unalakleet Quad	Carolyn L. Parker, Carl Roland	30.06.1998
V129074	ALA07_S7	V129074		Russia	monophyllus	Ranunculus monophyllus	Beringia	62.49	165.34	ALA	no		Kamchatskiy region, Penzhinskiy district, vicinity of village Manily, meadow along stream in Pinus pumila elfin woodland, frequent		18.06.1975
V141814	ALA02_S2	V141814		Russia	auricomus	Ranunculus auricomus	Beringia	64.91	-164.98	ALA	no		Seward Peninsula, Kigluaik Mts., Salmon Lake, mt W of Star Creek N of Taylor road, Solomon Quad	Raidar Elven	09.07.2002
V144795	ALA03_S3	V144795		United States	auricomus	Ranunculus auricomus	Beringia	67.29	-162.32	ALA	no		Igichuk Hills, Hugo Cr. headwaters, Noatak Quad, Noatak National Park	Carolyn L. Parker, Reidar Elven, Heidi Solstad, Cynthia R. Meyers	16.07.2003
V68848	ALA10_S10	V68848		Russia	monophyllus	Ranunculus monophyllus	C_Asia	70	88	ALA	no		Western Taimyr the right bank of the Pyasina river (in the upper reaches) near the village crosses.	N.V. Matveeva, L.L. Zanokha	10.1977
V69711	ALA08_S8	V69711		Russia	monophyllus	Ranunculus monophyllus	Beringia	64.5	175.66	ALA	no		Anadyr region, Rarytkin Ridge, NW part, middle fork of Lesnaya R.	M. Vasileva	05.07.1977
V90574	ALA13_S13	V90574		United States	auricomus	Ranunculus auricomus	Beringia	64.56	-163.71	ALA	no		Seward Peninsula, VABM Bluff at coast near Koyana Cr., Solomon Quad	S. Dean Kildaw	31.07.1987
V97663	ALA06_S6	V97663		United States	auricomus	Ranunculus auricomus	Beringia	64.5683	-163.729	ALA	no		Seward Peninsula, VABM Bluff at coast near Koyana Cr., Solomon Quad	S. Dean Kildaw	27.05.1988
V97664	ALA14_S14	V97664		United States	auricomus	Ranunculus auricomus	Beringia	64.5683	-163.729	ALA	no		Seward Peninsula, VABM Bluff at coast near Koyana Cr., Solomon Quad	S. Dean Kildaw	27.05.1988
V87107	ALA05_S5	V87107		United States	auricomus	Ranunculus auricomus	Beringia			ALA	no		Seward Peninsula Highlands, Serpentine Hot Springs, Bendeleben Quad, Bering Land Bridge National Park	Tass Kelso	30.06.1997

## Sheet: sequence_filtering
Sample no.	Genus	Species	Nr. of pairs	Nr. of reads	Nr. of reads without PhiX	% PhiX reads	Both surviving	Forward only surviving	Reverse only surviving	Nr. reads after quality trimming	% quality trimmed reads	Nr. reads without duplicates	% duplicates		AVG reads before filter		AVG reads after filter
1	JBAK_1	JBAK	887119	1774238	1774238	0	820048	57576	5580	1703252	4.01	1694264	0.53		1.28667e+06		1.24077e+06
ex1	JBAK_ex1	JBAK	507238	1014476	1014476	0	480134	21752	3282	985302	2.88	981112	0.43
V141846	V141846	V141846	731606	1463212	1463212	0	691052	32683	5070	1419857	2.97	1400765	1.35
V141814	V141814	V141814	604099	1208198	1208198	0	566502	30592	3484	1167080	3.41	1154022	1.12
V144795	V144795	V144795	802174	1604348	1604348	0	755089	38271	5469	1553918	3.15	1531536	1.45
V124825	V124825	V124825	900405	1800810	1800810	0	862058	26772	7273	1758161	2.37	1725887	1.84
V97664	V97664	V97664	862278	1724556	1724556	0	800897	51290	4967	1658051	3.86	1637037	1.27
V90574	V90574	V90574	729443	1458886	1458886	0	681465	38609	4798	1406337	3.61	1386683	1.4
V129074	V129074	V129074	506649	1013298	1013298	0	480578	18350	3887	983393	2.96	971249	1.24
V69711	V69711	V69711	797997	1595994	1595994	0	757808	30065	6148	1551829	2.77	1528999	1.48
V115440	V115440	V115440	873162	1746324	1746324	0	820589	40633	5600	1687411	3.38	1660653	1.59
V68848	V68848	V68848	698711	1397422	1397422	0	657556	31826	4874	1351812	3.27	1331134	1.53
V140982	V140982	V140982	990984	1981968	1981968	0	933801	45239	7022	1919863	3.14	1890765	1.52
V87215	V87215	V87215	605856	1211712	1211712	0	570650	26656	4609	1172565	3.24	1154941	1.51
V87107	V87107	V87107	1396345	2792690	2792690	0	1301188	79342	7421	2689139	3.71	2661181	1.04
V97663	V97663	V97663	974546	1949092	1949092	0	920546	41876	6875	1889843	3.04	1869917	1.06
V124838	V124838	V124838	1076898	2153796	2153796	0	1006252	59024	7291	2078819	3.49	2056889	1.06
BRNU576454	BRNU576454	BRNU576454	795006	1590012	1590012	0	739779	45872	5051	1530481	3.75	1518433	0.79
BRNU579941	BRNU579941	BRNU579941	682474	1364948	1364948	0	636511	37821	5133	1315976	3.59	1308086	0.6
BRNU581480	BRNU581480	BRNU581480	500435	1000870	1000870	0	470521	23991	3341	968374	3.25	963506	0.51
2	JB024_2	JB024	666027	1332054	1332054	0	611854	46302	3697	1273707	4.39	1267319	0.51
1	JB025_1	JB025	785693	1571386	1571386	0	736477	40107	4339	1517400	3.44	1508730	0.58
3	JB025_3	JB025	862093	1724186	1724186	0	793245	58438	5163	1650091	4.3	1639991	0.62
2	JB026_2	JB026	863107	1726214	1726214	0	775965	77059	3256	1632245	5.45	1625507	0.42
3	JB026_3	JB026	710658	1421316	1421316	0	661166	41166	4113	1367611	3.78	1360931	0.49
1	JB027_1	JB027	1006159	2012318	2012318	0	929865	65039	5746	1930515	4.07	1919569	0.57
2	JB027_2	JB027	709350	1418700	1418700	0	666528	33731	4614	1371401	3.34	1364935	0.48
4	JB028_4	JB028	755245	1510490	1510490	0	674914	71107	2508	1423443	5.77	1417723	0.41
4	JB029_4	JB029	1026451	2052902	2052902	0	941044	73284	5296	1960668	4.5	1950426	0.53
3	JB020_3	JB020	468274	936548	936548	0	439072	23695	2835	904674	3.41	902694	0.22
2	JB036_2	JB036	663668	1327336	1327334	0	614435	40543	4510	1273923	4.03	1267631	0.5
3	JB036_3	JB036	623517	1247034	1247034	0	576117	40192	3045	1195471	4.14	1192305	0.27
2	JB030_2	JB030	570004	1140008	1140008	0	525999	37820	2944	1092762	4.15	1088166	0.43
5	JB030_5	JB030	641823	1283646	1283646	0	598420	38434	2382	1237656	3.59	1232504	0.42
3	JB031_3	JB031	506870	1013740	1013740	0	472332	30957	1799	977420	3.59	969634	0.8
5	JB031_5	JB031	569763	1139526	1139526	0	533530	31812	2247	1101119	3.38	1092571	0.78
3	JB033_3	JB033	549046	1098092	1098092	0	510583	33800	1948	1056914	3.75	1050546	0.61
5	JB020_5	JB020	646839	1293678	1293678	0	585986	53231	2497	1227700	5.11	1225166	0.21
1	JB034_1	JB034	598041	1196082	1196082	0	550527	42562	1857	1145473	4.24	1138811	0.59
2	JB034_2	JB034	592130	1184260	1184260	0	548749	38680	1943	1138121	3.9	1130893	0.64
1	JB035_1	JB035	503477	1006954	1006954	0	458527	40542	1421	959017	4.77	954679	0.46
5	JB035_5	JB035	467431	934862	934862	0	436170	27307	1739	901386	3.59	895902	0.61
1	JB021_1	JB021	989197	1978394	1978394	0	920507	57121	5745	1903880	3.77	1898020	0.31
3	JB021_3	JB021	876171	1752342	1752342	0	831888	34448	5830	1704054	2.76	1698412	0.34
4	JB022_4	JB022	833045	1666090	1666090	0	763522	60224	4284	1591552	4.48	1586180	0.34
1	JB023_1	JB023	784680	1569360	1569360	0	720654	54625	4459	1500392	4.4	1496062	0.29
3	JB023_3	JB023	707463	1414926	1414926	0	658204	40571	4812	1361791	3.76	1357101	0.35
1	JB024_1	JB024	825511	1651022	1651022	0	748771	66686	3879	1568107	5.03	1560649	0.48
PE00459066	PE00459066	PE00459066	112966	225932	225932	0	104645	4780	1075	215145	4.78	206067	4.22
PE01766939	PE01766939	PE01766939	545418	1090836	1090836	0	516612	21682	3856	1058762	2.95	1050678	0.77
PE01766942	PE01766942	PE01766942	816573	1633146	1633146	0	758463	48497	4074	1569497	3.9	1558683	0.69
JB087	JB087	JB087	495770	991540	991540	0	465935	21604	1764	955238	3.67	942448	1.34
JB101	JB101	JB101	602331	1204662	1204662	0	566371	26381	1540	1160663	3.66	1143773	1.46
JB104	JB104	JB104	505581	1011162	1011161	0	477742	19358	1759	976601	3.42	962847	1.41
JB011	JB011	JB011	613759	1227518	1227516	0	582140	24093	2099	1190472	3.02	1171914	1.56
JB026	JB026	JB026	596365	1192730	1192730	0	572458	20482	1506	1166904	2.17	1135088	2.73
JB027	JB027	JB027	758825	1517650	1517650	0	728681	26152	2161	1485675	2.11	1440827	3.02
JB041	JB041	JB041	405103	810206	810206	0	384107	19082	922	788218	2.72	770560	2.25
JB061	JB061	JB061	468545	937090	937090	0	450454	16078	1287	918273	2.01	895229	2.51
JB070	JB070	JB070	607964	1215928	1215924	0	567854	33975	1451	1171134	3.69	1167412	0.32
JB074	JB074	JB074	488840	977680	977678	0	458073	26205	1460	943811	3.47	940277	0.38
JB013	JB013	JB013	496317	992634	992634	0	472695	20043	1290	966723	2.62	953187	1.41
JB078	JB078	JB078	535803	1071606	1071606	0	511377	18715	1723	1043192	2.66	1039898	0.32
JB080	JB080	JB080	412117	824234	824232	0	390414	18013	1154	799995	2.95	797441	0.32
JB081	JB081	JB081	468028	936056	936056	0	439926	25266	1508	906626	3.15	897022	1.06
JB095	JB095	JB095	415665	831330	831330	0	398605	15083	1023	813316	2.17	804210	1.12
JB098	JB098	JB098	411035	822070	822070	0	392001	17139	945	802086	2.44	791976	1.27
JB009	JB009	JB009	420936	841872	841872	0	393585	24601	961	812732	3.47	805130	0.94
JB019	JB019	JB019	596401	1192802	1192802	0	558662	29632	6189	1153145	3.33	1138823	1.25
JB015	JB015	JB015	582610	1165220	1165219	0	554077	24379	1337	1133870	2.7	1112932	1.85
JB036	JB036	JB036	636246	1272492	1272492	0	585542	41608	5749	1218441	4.25	1203215	1.25
JB038	JB038	JB038	675790	1351580	1351580	0	629022	37135	6948	1302127	3.66	1284223	1.38
JB049	JB049	JB049	334918	669836	669836	0	312325	17653	3631	645934	3.57	639306	1.03
JB052	JB052	JB052	267320	534640	534640	0	237229	25133	3487	503078	5.91	499052	0.81
JB1001	JB1001	JB1001	661063	1322126	1322126	0	616182	36002	6185	1274551	3.6	1258339	1.28
JB1004	JB1004	JB1004	672745	1345490	1345490	0	628807	34784	6942	1299340	3.43	1278834	1.58
JB1087	JB1087	JB1087	527198	1054396	1054396	0	498517	21733	5425	1024192	2.87	1010552	1.34
JB028	JB028	JB028	545866	1091732	1091732	0	517707	24517	1298	1061229	2.8	1043689	1.66
JB1112	JB1112	JB1112	579180	1158360	1158360	0	542160	29750	5685	1119755	3.34	1107901	1.06
JB1118	JB1118	JB1118	682619	1365238	1365238	0	629738	43883	5841	1309200	4.11	1295466	1.05
JB1120	JB1120	JB1120	493811	987622	987621	0	460404	26852	5097	952757	3.54	943677	0.96
JB1024	JB1024	JB1024	650795	1301590	1301590	0	613891	28031	6883	1262696	2.99	1238878	1.89
JB1063	JB1063	JB1063	682440	1364880	1364880	0	644614	27768	7593	1324589	2.96	1299101	1.93
JB030	JB030	JB030	331326	662652	662652	0	315200	12539	1010	643949	2.83	637241	1.05
JB043	JB043	JB043	480452	960904	960903	0	455709	18363	1580	931361	3.08	924881	0.7
JB048	JB048	JB048	522791	1045582	1045582	0	496430	18895	1361	1013116	3.11	1006180	0.69
JB055	JB055	JB055	543095	1086190	1086189	0	498261	35307	5207	1037036	4.53	1015270	2.1
JB059	JB059	JB059	449007	898014	898014	0	423273	17466	1544	865556	3.62	859622	0.69
JB071	JB071	JB071	437883	875766	875766	0	416081	14352	1489	848003	3.18	842981	0.6

## Sheet: clade_association
	sample	bp	bpoftarget	paralogs_all	paralogs_each	nloci	allele_divergence	locus_heterozygosity	loci with >0.5% SNPs	loci with >1% SNPs	loci with >2% SNPs	cassubicifolius	flabellifolius	notabilis	envalirensis
1	BRNU576454	1134240	192.4	0	0	626	1.787	97.6	84.66	67.57	34.66	0.383883	0.267335	0.221558	0.188132
2	BRNU579941	1274764	216.3	0	0	624	1.404	92.79	71.96	50.96	24.36	0.40741	0.278441	0.2382	0.211526
3	BRNU581480	1173668	199.1	0	0	625	1.292	88.64	65.44	44.32	22.24	0.396981	0.257764	0.228038	0.198556
4	JB009	1265600	214.7	0	0	625	1.844	99.04	87.84	66.72	36.16	0.339857	0.304028	0.358993	0.248764
5	JB011	851394	144.4	0	0	623	1.829	96.79	83.95	64.85	35.15	0.313196	0.246093	0.277863	0.196087
6	JB013	1273243	216	0	0	625	1.916	99.84	91.68	70.88	36.32	0.303788	0.267932	0.269438	0.33527
7	JB015	1316780	223.4	0	0	626	1.958	99.52	92.49	73.16	41.85	0.297961	0.264414	0.264104	0.332524
8	JB019	1294038	219.5	0	0	623	2.209	100	94.7	80.42	45.91	0.344029	0.297719	0.287769	0.305985
9	JB020_3	1346619	228.5	0	0	625	1.828	99.36	88.96	69.28	33.76	0.326359	0.288555	0.338458	0.223524
10	JB020_5	1386978	235.3	0	0	626	1.933	99.68	92.33	72.84	37.54	0.316505	0.290671	0.338598	0.225871
11	JB021_1	1477071	250.6	0	0	626	2.546	100	98.08	89.3	55.43	0.375244	0.303111	0.307143	0.238006
12	JB021_3	1399771	237.5	0	0	624	2.52	99.84	98.4	88.94	55.93	0.376477	0.295527	0.296365	0.229331
13	JB022_4	1377645	233.7	0	0	626	2.175	99.84	95.53	82.11	46.33	0.332355	0.290221	0.325582	0.22972
14	JB023_1	1360470	230.8	0	0	626	2.23	100	95.69	81.63	46.65	0.347347	0.295305	0.319142	0.223347
15	JB023_3	1290231	218.9	0	0	626	2.188	100	93.93	79.07	45.37	0.346727	0.284085	0.306054	0.217088
16	JB024_1	1263269	214.3	0	0	625	2.373	99.84	97.12	85.12	51.84	0.354874	0.271427	0.261226	0.233555
17	JB024_2	1251793	212.4	0	0	626	2.289	99.84	95.85	82.43	49.84	0.355664	0.273969	0.264036	0.234166
18	JB025_1	1249326	211.9	0	0	626	2.41	99.84	97.44	84.35	53.51	0.365273	0.270288	0.25331	0.229736
19	JB025_3	1284180	217.9	0	0	626	2.426	100	97.28	85.94	53.35	0.360202	0.278049	0.264864	0.237948
20	JB026_2	1305230	221.4	0	0	626	2.382	99.68	96.81	84.03	51.12	0.366709	0.282774	0.267698	0.237146
21	JB026_3	1273761	216.1	0	0	623	2.253	99.84	95.83	80.74	46.39	0.362583	0.275999	0.261803	0.231708
22	JB027_1	1351256	229.2	0	0	626	2.459	100	97.76	88.18	54.63	0.374406	0.288834	0.272609	0.228566
23	JB027_2	1226593	208.1	0	0	624	2.237	99.68	95.99	81.25	47.12	0.360424	0.270643	0.251969	0.21142
24	JB028_4	1229884	208.6	0	0	626	1.978	100	93.29	74.6	37.06	0.329764	0.26045	0.298388	0.212592
25	JB029_4	1273752	216.1	0	0	624	2.477	99.84	98.08	86.38	53.69	0.364402	0.265335	0.255838	0.227884
26	JB030_2	1198387	203.3	0	0	624	2.281	100	95.51	82.21	47.76	0.344746	0.27677	0.300905	0.217662
27	JB030_5	1251316	212.3	0	0	623	2.286	99.84	96.79	83.95	47.99	0.354874	0.284173	0.312459	0.226345
28	JB031_3	1146695	194.5	0	0	621	1.797	99.03	89.37	68.76	33.49	0.318668	0.275001	0.314289	0.204396
29	JB031_5	1093290	185.5	0	0	619	1.859	98.87	88.85	69.95	34.09	0.316487	0.262548	0.297165	0.20119
30	JB033_3	1077040	182.7	0	0	618	1.838	98.54	87.38	66.18	35.76	0.355889	0.279349	0.297229	0.197143
31	JB034_1	1101772	186.9	0	0	621	1.876	99.03	88.73	68.44	37.52	0.338335	0.274023	0.31153	0.206486
32	JB034_2	1123755	190.6	0	0	621	1.884	99.19	90.66	70.05	35.59	0.33964	0.277591	0.310828	0.206891
33	JB035_1	1070402	181.6	0	0	619	1.76	98.38	85.95	64.78	33.44	0.327618	0.275597	0.291712	0.201711
34	JB035_5	1047479	177.7	0	0	617	1.754	98.22	85.41	63.86	32.9	0.32793	0.2798	0.291767	0.203054
35	JB036_2	1181677	200.5	0	0	623	1.861	98.88	89.73	71.11	35.31	0.310433	0.259607	0.294841	0.196255
36	JB036_3	1356802	230.2	0	0	625	1.935	99.52	91.2	73.6	36.96	0.317045	0.286638	0.330037	0.221409
37	JB038	1399644	237.4	0	0	626	2.082	99.2	91.53	74.44	42.33	0.349704	0.328382	0.360506	0.254663
38	JB041	1155933	196.1	0	0	623	1.711	99.04	86.36	64.21	31.46	0.310043	0.268311	0.309979	0.209574
39	JB043	759796	128.9	0	0	597	1.49	95.48	72.86	50.42	24.96	0.316015	0.244999	0.285915	0.198716
40	JB048	994555	168.7	0	0	618	1.579	97.9	80.74	55.5	26.7	0.307574	0.254279	0.254237	0.282233
41	JB049	1258078	213.4	0	0	624	1.724	98.88	84.62	62.34	32.05	0.337865	0.320185	0.342424	0.233283
42	JB055	1240259	210.4	0	0	625	1.791	99.04	87.68	68.96	33.12	0.315878	0.284293	0.313532	0.21504
43	JB059	668101	113.3	0	0	589	1.438	93.72	70.12	46.01	23.77	0.30946	0.262018	0.26664	0.187972
44	JB061	1147568	194.7	0	0	625	1.877	98.88	91.04	70.08	35.04	0.299995	0.260991	0.265648	0.247554
45	JB070	982752	166.7	0	0	605	1.33	94.71	69.75	45.95	22.31	0.320602	0.295323	0.3099	0.217744
46	JB071	763062	129.5	0	0	602	1.428	94.02	71.59	47.01	23.92	0.311637	0.259326	0.274071	0.189524
47	JB074	924898	156.9	0	0	591	1.268	94.75	66.5	42.13	20.64	0.338928	0.296248	0.325744	0.218271
48	JB078	851883	144.5	0	0	584	1.288	93.66	67.47	42.81	20.72	0.330421	0.275623	0.310854	0.208788
49	JB080	808495	137.2	0	0	577	1.296	94.11	67.76	44.02	22.7	0.364736	0.269963	0.249318	0.235881
50	JB081	1195258	202.8	0	0	622	2.008	99.68	92.28	73.95	38.26	0.376165	0.292193	0.272251	0.257148
51	JB087	689489	117	0	0	612	1.807	98.2	85.29	64.22	32.68	0.333126	0.24393	0.22857	0.203531
52	JB095	1194220	202.6	0	0	623	1.739	98.56	85.39	64.85	31.78	0.334366	0.298927	0.315994	0.215129
53	JB098	1219735	206.9	0	0	625	1.739	98.72	87.04	65.28	33.12	0.340908	0.306615	0.320945	0.222512
54	JB1001	1377879	233.8	0	0	625	1.996	99.52	91.04	74.56	39.36	0.334169	0.30561	0.357808	0.237553
55	JB1004	1357661	230.3	0	0	626	2.075	99.84	93.61	75.72	42.01	0.322896	0.281854	0.288212	0.315852
56	JB101	815990	138.4	0	0	622	1.72	97.27	81.03	58.68	30.39	0.308557	0.24533	0.27427	0.187127
57	JB1024	1230390	208.7	0	0	624	2.256	99.84	95.67	81.57	46.79	0.332985	0.283095	0.267236	0.285799
58	JB104	885854	150.3	0	0	617	1.664	96.43	79.9	58.51	28.69	0.315728	0.255057	0.27985	0.191176
59	JB1063	1252913	212.6	0	0	626	2.081	99.84	95.37	77	42.81	0.315037	0.264481	0.270378	0.292732
60	JB1087	1349689	229	0	0	625	1.93	99.68	89.6	71.84	38.4	0.333033	0.315224	0.333069	0.231614
61	JB1112	1385632	235.1	0	0	626	2.476	100	97.28	85.78	54.31	0.383408	0.323184	0.322125	0.278872
62	JB1118	1384790	234.9	0	0	624	2.527	100	98.08	87.98	57.85	0.375806	0.317142	0.317055	0.272722
63	JB1120	1258358	213.5	0	0	625	2.294	99.84	95.84	81.6	50.24	0.374032	0.299132	0.295243	0.24942
64	JBAK_1	1359862	230.7	0	0	626	2.123	99.68	92.97	77.8	44.41	0.417522	0.290399	0.261768	0.220201
65	JBAK_ex1	1257263	213.3	0	0	626	1.866	99.36	86.58	67.57	37.7	0.402228	0.279963	0.247005	0.206793
66	PE01766939	915718	155.3	0	0	621	1.874	97.26	85.51	68.76	38	0.377795	0.239327	0.218785	0.188274
67	PE01766942	1245316	211.3	0	0	626	2.112	99.84	92.65	78.75	43.77	0.407853	0.263747	0.229804	0.206617
68	Ranunculus_cassubicifolius_9126S02	557248	94.5	0	0	600	1.033	69.83	47	31.83	17.67	1	0.131422	0.117834	0.106867
69	Ranunculus_envalirensis_DU018S01	1505777	255.5	0	0	626	1.291	87.22	57.67	41.85	22.84	0.220866	0.180904	0.147381	1
70	Ranunculus_flabellifolius_LH25S01	1336458	226.7	0	0	625	1.292	85.92	62.72	42.4	22.08	0.243346	1	0.165651	0.127029
71	Ranunculus_marsicus_LH017S01	1494458	253.5	0	0	626	2.123	99.84	93.93	77.32	42.65	0.354433	0.386952	0.408841	0.292401
72	Ranunculus_notabilis_LH012S08	1525200	258.7	0	0	626	1.452	86.74	69.97	50	23.8	0.226163	0.192629	1	0.150807
73	Ranunculus_pygmaeus_LG09	1523440	258.4	0	0	626	0.671	49.68	29.23	22.36	11.5	0.437035	0.33872	0.348375	0.295092
74	Ranunculus_sceleratus_10426S3	1458621	247.5	0	0	626	3.709	99.36	98.72	96.81	84.66	0.333766	0.305396	0.279723	0.237159
75	V115440	976935	165.7	0	0	625	1.983	98.56	88.16	71.84	37.92	0.371542	0.236846	0.205701	0.182381
76	V124825	963917	163.5	0	0	621	1.822	97.26	87.12	68.12	35.27	0.359837	0.233381	0.201957	0.170849
77	V124838	1204349	204.3	0	0	625	1.979	99.2	91.2	71.36	43.2	0.390383	0.257839	0.227602	0.192502
78	V129074	722829	122.6	0	0	621	1.715	96.78	82.29	59.74	33.17	0.373024	0.226562	0.19562	0.172479
79	V140982	1011248	171.6	0	0	625	2.657	99.68	96.8	87.36	60.64	0.367649	0.232391	0.20329	0.17087
80	V141814	911414	154.6	0	0	625	1.738	97.44	83.84	63.36	31.52	0.371033	0.242417	0.212377	0.180264
81	V141846	1197154	203.1	0	0	625	2.679	99.84	96.16	86.72	64	0.404972	0.270633	0.239486	0.207028
82	V144795	1248561	211.8	0	0	625	1.922	99.04	89.12	72.96	39.68	0.394668	0.26948	0.236813	0.197836
83	V68848	1060931	180	0	0	625	1.776	98.08	85.28	64.32	32.64	0.383927	0.249428	0.21037	0.183403
84	V69711	1152715	195.6	0	0	625	2.118	99.2	91.36	75.04	42.88	0.40257	0.260197	0.230096	0.199118
85	V87107	1220384	207	0	0	625	2.021	98.88	90.24	72.32	41.44	0.378521	0.253041	0.218712	0.185869
86	V87215	756187	128.3	0	0	617	1.767	95.62	76.5	58.51	38.25	0.344752	0.240323	0.190957	0.162404
87	V90574	1080511	183.3	0	0	626	1.934	97.6	88.82	68.85	40.1	0.390068	0.255924	0.220724	0.190676
88	V97663	1091712	185.2	0	0	624	1.875	98.72	87.98	68.59	38.62	0.379035	0.244521	0.211722	0.178747
89	V97664	1206060	204.6	0	0	626	2.052	99.04	91.69	73.16	42.01	0.399618	0.267499	0.240663	0.199651

## Sheet: Somatic_ploidy_FC
	Type	PK1	CV1 [%]	counts_leaf	counts_total	date_measurement	comment	reviser	mean_2n_standard		ploidy	2N	3N	4N	6N		gain_Volt
JB020_01	leaf_dry	10912.9	5.97	12519		02.08.2022			6370		3.43			tetraploid			374
JB020_02	leaf_dry	11853	5.78	7208		02.08.2022			6370		3.72			tetraploid			374
JB020_03	leaf_dry	11815.4	4.96	12557		02.08.2022			6370		3.71			tetraploid			374
JB020_04	leaf_dry	11904.9	5.02	13895		02.08.2022			6370		3.74			tetraploid			374
JB020_05	leaf_dry	11872.3	5.14	24978		02.08.2022			6370		3.73			tetraploid			374
JB020_06	leaf_dry	11914.8	4.5	8147		02.08.2022			6370		3.74			tetraploid			374
JB021_01	leaf_dry	13501.6	5.23	11960		02.08.2022			6370		4.24			tetraploid			374
JB021_02	leaf_dry	11434.2	6.47	17099		02.08.2022			6370		3.59			tetraploid			374
JB021_03	leaf_dry	13577.9	5.37	9974		02.08.2022			6370		4.26			tetraploid			374
JB021_05	leaf_dry	11493.9	5.81	16045		28.06.2022			6370		3.61			tetraploid			374
JB021_06	leaf_dry	12010.4	5.64	16505		28.06.2022			6370		3.77			tetraploid			374
JB022_01	leaf_dry	11709.1	4.31	14699		02.08.2022			6370		3.68			tetraploid			374
JB022_02	leaf_dry	10831	4.51	16180		02.08.2022			6370		3.4			tetraploid			374
JB022_03	leaf_dry	10982.8	6.41	10160		02.08.2022			6370		3.45			tetraploid			374
JB022_04	leaf_dry	10749.2	4.8	18477		02.08.2022			6370		3.37			tetraploid			374
JB022_05	leaf_dry	10877.5	5.27	16206		02.08.2022			6370		3.42			tetraploid			374
JB022_06	leaf_dry	10767.9	6.07	16591		02.08.2022			6370		3.38			tetraploid			374
JB023_01	leaf_dry	10170.9	5.32	17820		02.08.2022			6370		3.19		triploid	tetraploid			374
JB023_02	leaf_dry	10895.3	4.97	19367		02.08.2022			6370		3.42			tetraploid			374
JB023_03	leaf_dry	10637.2	5.55	27856		02.08.2022			6370		3.34			tetraploid			374
JB023_05	leaf_dry	10280	5.3	19114		02.08.2022			6370		3.23		triploid	tetraploid			374
JB023_06	leaf_dry	10237.3	4.28	11795		02.08.2022			6370		3.21		triploid	tetraploid			374
JB024-X_Ind_1	leaf_dry	14880.3	3.77	10076		27.06.2022			6370		4.67				hexaploid		374
JB024-X_Ind_2	leaf_dry	14999.1	3.36	14254		27.06.2022			6370		4.71				hexaploid		374
JB024-X_Ind_3	leaf_dry	14486.6	3.68	11510		27.06.2022			6370		4.55				hexaploid		374
JB024-X_Ind_4	leaf_dry	15382.4	3.29	11843		27.06.2022			6370		4.83				hexaploid		374
JB024_01	leaf_dry	14006.8	4.15	9405		02.08.2022			6370		4.4			tetraploid			374
JB024_02	leaf_dry	14459.8	5.17	13535		02.08.2022			6370		4.54				hexaploid		374
JB024_03	leaf_dry	14769.2	5.15	12477		02.08.2022			6370		4.64				hexaploid		374
JB025_01	leaf_dry	11272.6	6.63	12691		03.08.2022			6370		3.54			tetraploid			374
JB025_02	leaf_dry	11636.1	5.69	20755		03.08.2022			6370		3.65			tetraploid			374
JB025_03	leaf_dry	12454.3	5.38	20315		03.08.2022			6370		3.91			tetraploid			374
JB025_04	leaf_dry	11693.3	4.37	4662		03.08.2022			6370		3.67			tetraploid			374
JB025_05	leaf_dry	12393.7	4.66	9678		03.08.2022			6370		3.89			tetraploid			374
JB025_06	leaf_dry	11450.4	5.67	21338		03.08.2022			6370		3.59			tetraploid			374
JB026_01	leaf_dry	15053.3	5.03	5608		03.08.2022			6370		4.73				hexaploid		374
JB026_02	leaf_dry	15821.6	4.37	14029		03.08.2022			6370		4.97				hexaploid		374
JB026_03	leaf_dry	14635.7	4.76	11309		03.08.2022			6370		4.59				hexaploid		374
JB026_06	leaf_dry	16071.7	4.61	8543		03.08.2022			6370		5.05				hexaploid		374
JB027_01	leaf_dry	14607.5	3.97	18153		03.08.2022			6370		4.59				hexaploid		374
JB027_02	leaf_dry	14142.6	4.53	18853		03.08.2022			6370		4.44			tetraploid			374
JB027_03	leaf_dry	9488.66	4.84	13670		03.08.2022			6370		2.98		triploid	tetraploid			374
JB027_04	leaf_dry	13622.7	3.8	3154		03.08.2022			6370		4.28			tetraploid			374
JB027_05	leaf_dry	9461.15	3.98	3068		03.08.2022			6370		2.97		triploid	tetraploid			374
JB027_06	leaf_dry	14546	4.83	5308		03.08.2022			6370		4.57				hexaploid		374
JB028_01	leaf_dry	12641.8	3.56	8957		03.08.2022			6370		3.97			tetraploid			374
JB028_02	leaf_dry	11989.9	5.4	13031		03.08.2022			6370		3.76			tetraploid			374
JB028_03	leaf_dry	12050.5	4.32	4790		03.08.2022			6370		3.78			tetraploid			374
JB028_04	leaf_dry	12224.7	4.74	8577		03.08.2022			6370		3.84			tetraploid			374
JB028_05	leaf_dry	12269.3	3.88	7948		03.08.2022			6370		3.85			tetraploid			374
JB028_06	leaf_dry	11958.8	4.77	7185		03.08.2022			6370		3.75			tetraploid			374
JB029_01	leaf_dry	11343	4.08	16572		04.08.2022			6370		3.56			tetraploid			374
JB029_02	leaf_dry	11803.4	6.62	14361		04.08.2022			6370		3.71			tetraploid			374
JB029_03	leaf_dry	10738.9	6.16	13426		04.08.2022			6370		3.37			tetraploid			374
JB029_04	leaf_dry	11427.5	6.23	11921		04.08.2022			6370		3.59			tetraploid			374
JB029_05	leaf_dry	9951.2	6.03	13456		04.08.2022			6370		3.12		triploid	tetraploid			374
JB029_06	leaf_dry	11107.3	4.78	18447		04.08.2022			6370		3.49			tetraploid			374
JB030_01	leaf_dry	10088.1	5.37	8379		04.08.2022			6370		3.17		triploid	tetraploid			374
JB030_02	leaf_dry	9822.19	5.48	7815		04.08.2022			6370		3.08		triploid	tetraploid			374
JB030_03	leaf_dry	10405	5.05	6502		04.08.2022			6370		3.27			tetraploid			374
JB030_04	leaf_dry	9525.76	4.3	9692		04.08.2022			6370		2.99		triploid	tetraploid			374
JB030_05	leaf_dry	10004.3	4.13	6269		04.08.2022			6370		3.14		triploid	tetraploid			374
JB030_06	leaf_dry	9573.93	5.08	7502		04.08.2022			6370		3.01		triploid	tetraploid			374
JB031_01	leaf_dry	11870.8	3.82	5859		04.08.2022			6370		3.73			tetraploid			374
JB031_02	leaf_dry	11697.4	2.92	298		04.08.2022			6370		3.67			tetraploid			374
JB031_03	leaf_dry	11697.3	3.59	6054		04.08.2022			6370		3.67			tetraploid			374
JB031_04	leaf_dry	11770.4	3.25	9217		04.08.2022			6370		3.7			tetraploid			374
JB031_05	leaf_dry	11282.2	5.07	10062		04.08.2022			6370		3.54			tetraploid			374
JB031_06	leaf_dry	10257.8	4.94	5860		04.08.2022			6370		3.22		triploid	tetraploid			374
JB032_01	leaf_dry	11463	6.29	13311		04.08.2022			6370		3.6			tetraploid			374
JB032_02	leaf_dry	10851.8	5.16	14741		04.08.2022			6370		3.41			tetraploid			374
JB032_03	leaf_dry	10880.1	4.29	10461		04.08.2022			6370		3.42			tetraploid			374
JB032_04	leaf_dry	11073.5	4.42	10197		04.08.2022			6370		3.48			tetraploid			374
JB032_05	leaf_dry	11039.4	4.33	22712		04.08.2022			6370		3.47			tetraploid			374
JB032_06	leaf_dry	10651.6	5.98	9707		04.08.2022			6370		3.34			tetraploid			374
JB033_01	leaf_dry	11010.4	6.5	16766		05.08.2022			6370		3.46			tetraploid			374
JB033_02	leaf_dry	10094.8	6.58	17306		05.08.2022			6370		3.17		triploid	tetraploid			374
JB033_03	leaf_dry	11310.4	5.23	18590		05.08.2022			6370		3.55			tetraploid			374
JB033_04	leaf_dry	11383.1	5.41	9260		05.08.2022			6370		3.57			tetraploid			374
JB033_05	leaf_dry	11436.5	5.09	14976		05.08.2022			6370		3.59			tetraploid			374
JB033_06	leaf_dry	11086.3	6.32	12171		05.08.2022			6370		3.48			tetraploid			374
JB034_01	leaf_dry	11446.6	4.72	15156		05.08.2022			6370		3.59			tetraploid			374
JB034_02	leaf_dry	11151.9	5.42	18523		05.08.2022			6370		3.5			tetraploid			374
JB034_03	leaf_dry	11370.9	5.41	24682		05.08.2022			6370		3.57			tetraploid			374
JB034_04	leaf_dry	10789.5	6.57	17623		05.08.2022			6370		3.39			tetraploid			374
JB034_05	leaf_dry	11122.9	6.42	13472		05.08.2022			6370		3.49			tetraploid			374
JB034_06	leaf_dry	11459.7	4.39	10623		05.08.2022			6370		3.6			tetraploid			374
JB035_01	leaf_dry	11041.9	5.41	21166		05.08.2022			6370		3.47			tetraploid			374
JB035_02	leaf_dry	11465.6	4.86	14371		05.08.2022			6370		3.6			tetraploid			374
JB035_03	leaf_dry	11544.2	4.7	11507		05.08.2022			6370		3.62			tetraploid			374
JB035_04	leaf_dry	11375.9	4.96	18767		05.08.2022			6370		3.57			tetraploid			374
JB035_05	leaf_dry	11033.4	5.76	22236		05.08.2022			6370		3.46			tetraploid			374
JB035_06	leaf_dry	10565.6	5.99	8683		05.08.2022			6370		3.32			tetraploid			374
JB036_01	leaf_dry	11768.4	5.08	9847		05.08.2022			6370		3.69			tetraploid			374
JB036_02	leaf_dry	11672.5	5.04	6865		05.08.2022			6370		3.66			tetraploid			374
JB036_03	leaf_dry	11688.6	4.38	5159		05.08.2022			6370		3.67			tetraploid			374
JB036_04	leaf_dry	11703	4.83	7869		05.08.2022			6370		3.67			tetraploid			374
JB036_05	leaf_dry	11416.3	5.11	22204		05.08.2022			6370		3.58			tetraploid			374
JB036_06	leaf_dry	11734.7	5.83	26531		05.08.2022			6370		3.68			tetraploid			374
JB002	leaf_dry	13774.1	4.48	1919		21.09.2021			6370		4.32			tetraploid			374
JB007	leaf_dry	12225.8	5.21	7787		07.09.2021			6370		3.84			tetraploid			374
JB008	leaf_dry	12338.3	5.79	4096		07.09.2021			6370		3.87			tetraploid			374
JB009	leaf_dry	11224.3	2.73	4087		27.06.2022			6370		3.52			tetraploid			374
JB010	leaf_dry	10598.2	5.53	3252		27.06.2022			6370		3.33			tetraploid			374
JB011	leaf_dry	12546.8	5.42	7507		06.09.2021			6370		3.94			tetraploid			374
JB012	leaf_dry	10807	3.58	2349		27.06.2022			6370		3.39			tetraploid			374
JB013	leaf_dry	16491.9	4.75	8052		08.09.2021			6370		5.18				hexaploid		374
JB014	leaf_dry	16650.2	4.26	2597		08.09.2021			6370		5.23				hexaploid		374
JB015	leaf_dry	16527.2	3.98	4026		08.09.2021			6370		5.19				hexaploid		374
JB016	leaf_dry	14422.3	3.78	22634		27.06.2022			6370		4.53				hexaploid		374
JB017	leaf_dry	16064.3	4.81	3897		08.09.2021			6370		5.04				hexaploid		374
JB018	leaf_dry	16460.9	4.15	5478		08.09.2021			6370		5.17				hexaploid		374
JB019	leaf_dry	15321.2	5.41	7206		27.06.2022			6370		4.81				hexaploid		374
JB020	leaf_dry	18230	3.97	2938		08.09.2021			6370		5.72				hexaploid		374
JB021	leaf_dry	18657	4.13	3220		07.09.2021			6370		5.86				hexaploid		374
JB022	leaf_dry								6370		0	diploid					374
JB023	leaf_dry	12717.8	4.65	8050		08.09.2021			6370		3.99			tetraploid			374
JB024	leaf_dry	11888.3	4.74	5547		08.09.2021			6370		3.73			tetraploid			374
JB025	leaf_dry	11333.6	5.01	21714		27.06.2022			6370		3.56			tetraploid			374
JB026	leaf_dry	11456.8	4.94	11367		06.09.2021			6370		3.6			tetraploid			374
JB027	leaf_dry	11376.1	3.05	1424		06.09.2021			6370		3.57			tetraploid			374
JB028	leaf_dry	12717	5.24	3681		23.09.2021			6370		3.99			tetraploid			374
JB029	leaf_dry	12535.9	5.11	13221		30.09.2022			6370		3.94			tetraploid			374
JB030	leaf_dry	10718.5	5.24	2937		27.06.2022			6370		3.37			tetraploid			374
JB031	leaf_dry	10606.4	5.21	13934		27.06.2022			6370		3.33			tetraploid			374
JB032	leaf_dry								6370		0	diploid					374
JB033	leaf_dry	11911.1	4.88	5986		07.09.2021			6370		3.74			tetraploid			374
JB034	leaf_dry	12172.1	5.26	4668		07.09.2021			6370		3.82			tetraploid			374
JB035	leaf_dry	12176.4	4.98	2644		08.09.2021			6370		3.82			tetraploid			374
JB036	leaf_dry	10096.3	5.76	11148		27.06.2022			6370		3.17		triploid	tetraploid			374
JB037	leaf_dry	13193.6	4.06	13228		20.09.2022			6370		4.14			tetraploid			374
JB038	leaf_dry	10893	5.13	16129		27.06.2022			6370		3.42			tetraploid			374
JB039	leaf_dry	13070.9	4.5	8311		07.09.2021			6370		4.1			tetraploid			374
JB040	leaf_dry	10823.7	5.43	15661		27.06.2022			6370		3.4			tetraploid			374
JB041	leaf_dry	13324.7	4.04	2508		06.09.2021			6370		4.18			tetraploid			374
JB042	leaf_dry	12300.8	5.21	17803		07.09.2021			6370		3.86			tetraploid			374
JB043	leaf_dry	12791.4	4.56	2732		07.09.2021			6370		4.02			tetraploid			374
JB044	leaf_dry	12621.3	5.06	12527		07.09.2021			6370		3.96			tetraploid			374
JB045	leaf_dry	12381.3	4.34	8227		08.09.2021			6370		3.89			tetraploid			374
JB046	leaf_dry								6370		0	diploid					374
JB047	leaf_dry	12647	4.92	15184		30.09.2022			6370		3.97			tetraploid			374
JB048	leaf_dry	12486.1	4.9	4692		07.09.2021			6370		3.92			tetraploid			374
JB049	leaf_dry	11692	5.33	200		27.06.2022			6370		3.67			tetraploid			374
JB050	leaf_dry	12333.7	5.53	5256		07.09.2021			6370		3.87			tetraploid			374
JB051	leaf_dry								6370		0	diploid					374
JB052	leaf_dry	11973.6	4.03	612		27.06.2022			6370		3.76			tetraploid			374
JB053	leaf_dry	12566.7	4.97	6579		07.09.2021			6370		3.95			tetraploid			374
JB054	leaf_dry	10845.2	4.1	13552		27.06.2022			6370		3.4			tetraploid			374
JB055	leaf_dry	10543.3	5.87	6759		27.06.2022			6370		3.31			tetraploid			374
JB056	leaf_dry	12845.2	6.47	7395		20.09.2022			6370		4.03			tetraploid			374
JB057	leaf_dry	12776.2	4.93	6962		23.09.2021			6370		4.01			tetraploid			374
JB058	leaf_dry	12548.9	4.22	5063		07.09.2021			6370		3.94			tetraploid			374
JB059	leaf_dry	12928.2	3.74	2146		03.09.2021			6370		4.06			tetraploid			374
JB060	leaf_dry	12486.5	4.53	1672		07.09.2021			6370		3.92			tetraploid			374
JB061	leaf_dry	12856.6	3.5	2655		03.09.2021			6370		4.04			tetraploid			374
JB062	leaf_dry	12995.9	5.74	5334		07.09.2021			6370		4.08			tetraploid			374
JB063	leaf_dry	11500.1	5.94	4022		23.09.2021			6370		3.61			tetraploid			374
JB064	leaf_dry	12817.9	4.06	4829		07.09.2021			6370		4.02			tetraploid			374
JB065	leaf_dry	12886.9	5.16	5278		23.09.2021			6370		4.05			tetraploid			374
JB066	leaf_dry	9633.84	4.09	1570		26.06.2022			6370		3.02		triploid	tetraploid			374
JB067	leaf_dry	12398.4	5.61	10361		23.09.2021			6370		3.89			tetraploid			374
JB068	leaf_dry	10996.9	3.71	7437		26.06.2022			6370		3.45			tetraploid			374
JB069	leaf_dry	9191.52	8.58	4641		23.09.2021			6370		2.89		triploid	tetraploid			374
JB070	leaf_dry	12624.5	4.82	4950		07.09.2021			6370		3.96			tetraploid			374
JB071	leaf_dry	12482.5	5.53	6748		08.09.2021			6370		3.92			tetraploid			374
JB072	leaf_dry	12433.3	4.93	4463		08.09.2021			6370		3.9			tetraploid			374
JB073	leaf_dry	11606	5.56	6048		08.09.2021			6370		3.64			tetraploid			374
JB074	leaf_dry	13055.6	4.43	2056		06.09.2021			6370		4.1			tetraploid			374
JB075	leaf_dry	12569.8	5.52	1909		23.09.2021			6370		3.95			tetraploid			374
JB076	leaf_dry	12666.6	4.76	6376		23.09.2021			6370		3.98			tetraploid			374
JB077	leaf_dry	12346	4.55	4206		08.09.2021			6370		3.88			tetraploid			374
JB078	leaf_dry	11538	4.36	3807		06.09.2021			6370		3.62			tetraploid			374
JB079	leaf_dry	11404.4	4.91	5960		08.09.2021			6370		3.58			tetraploid			374
JB080	leaf_dry	14552.7	4.92	4161		03.09.2021			6370		4.57				hexaploid		374
JB081	leaf_dry	13757.7	4.51	5623		27.06.2022			6370		4.32			tetraploid			374
JB082	leaf_dry	16303	4.19	1789		07.09.2021			6370		5.12				hexaploid		374
JB083	leaf_dry	18218.4	3.75	2935		21.09.2021			6370		5.72				hexaploid		374
JB084	leaf_dry	18165.9	3.13	2185		21.09.2021			6370		5.7				hexaploid		374
JB085	leaf_dry	17120.5	4.82	6245		07.09.2021			6370		5.38				hexaploid		374
JB086	leaf_dry	14503.1	4.28	4234		26.06.2022			6370		4.55				hexaploid		374
JB087	leaf_dry	16926.7	4.17	5520		03.09.2021			6370		5.31				hexaploid		374
JB088	leaf_dry	15418.9	3.76	1623		21.09.2021			6370		4.84				hexaploid		374
JB089	leaf_dry	13292.9	4.06	88		01.09.2022			6370		4.17			tetraploid			374
JB090	leaf_dry	15143.4	3.3	4225		21.09.2021			6370		4.75				hexaploid		374
JB091	leaf_dry	13082.3	4.42	2042		01.09.2022			6370		4.11			tetraploid			374
JB092	leaf_dry								6370		0	diploid					374
JB093	leaf_dry	15392.9	2.86	1537		21.09.2021			6370		4.83				hexaploid		374
JB094	leaf_dry	13794.5	3.62	4210		21.09.2021			6370		4.33			tetraploid			374
JB095	leaf_dry	9740.54	4.91	13959		27.06.2022			6370		3.06		triploid	tetraploid			374
JB096	leaf_dry	13472.7	3.37	4552		21.09.2021			6370		4.23			tetraploid			374
JB097	leaf_dry								6370		0	diploid					374
JB098	leaf_dry	12452.2	4.63	5429		08.09.2021			6370		3.91			tetraploid			374
JB099	leaf_dry	12547.7	4.42	1498		08.09.2021			6370		3.94			tetraploid			374
JB100	leaf_dry	12402.4	4.13	1643		01.09.2022			6370		3.89			tetraploid			374
JB101	leaf_dry	11414.6	4.22	3100		01.09.2022			6370		3.58			tetraploid			374
JB102	leaf_dry	12181.9	5.93	7950		23.09.2021			6370		3.82			tetraploid			374
JB103	leaf_dry	10750.8	3.57	4255		26.06.2022			6370		3.38			tetraploid			374
JB104	leaf_dry	13035.6	4.74	3813		03.09.2021			6370		4.09			tetraploid			374
JB105	leaf_dry	12934.9	4.17	2551		07.09.2021			6370		4.06			tetraploid			374
pop4_driedleaf_01	leaf_dry	17383.8	4.9	2858		07.09.2021			6370		5.46				hexaploid		374
pop4_driedleaf_02	leaf_dry	17488.8	4.02	6352		07.09.2021			6370		5.49				hexaploid		374
pop4_driedleaf_03	leaf_dry	17082	3.69	1634		07.09.2021			6370		5.36				hexaploid		374
pop9_driedleaf_01	leaf_dry	11925.3	4.48	753		08.09.2021			6370		3.74			tetraploid			374
pop9_driedleaf_02	leaf_dry	10939.6	5.74	2188		07.09.2021			6370		3.43			tetraploid			374
pop9_driedleaf_03	leaf_dry	12163.4	5.53	9081		07.09.2021			6370		3.82			tetraploid			374
pop9_driedleaf_04	leaf_dry	11261.9	5.7	4835		07.09.2021			6370		3.54			tetraploid			374
pop9_driedleaf_05	leaf_dry	10850.9	4.71	4231		07.09.2021			6370		3.41			tetraploid			374
pop9_driedleaf_06	leaf_dry	11336.2	3.55	1218		07.09.2021			6370		3.56			tetraploid			374
pop9_driedleaf_07	leaf_dry	10916.1	5.1	2891		07.09.2021			6370		3.43			tetraploid			374
pop15_driedleaf_01	leaf_dry	15465.4	4.42	11216		07.09.2021			6370		4.86				hexaploid		374
pop15_driedleaf_02	leaf_dry	14116.6	5.47	6502		07.09.2021			6370		4.43			tetraploid			374
pop15_driedleaf_03	leaf_dry	14999.4	5.26	10784		07.09.2021			6370		4.71				hexaploid		374
pop15_driedleaf_04	leaf_dry	15786.1	3.68	8533		07.09.2021			6370		4.96				hexaploid		374
pop15_driedleaf_05	leaf_dry	15501.8	4.17	14837		07.09.2021			6370		4.87				hexaploid		374
pop15_driedleaf_06	leaf_dry	7596.82	5.37	10096		07.09.2021			6370		2.39	diploid					374
pop15_driedleaf_07	leaf_dry	14817.5	4.3	4970		07.09.2021			6370		4.65				hexaploid		374
pop15_driedleaf_08	leaf_dry	15344	4.82	3542		07.09.2021			6370		4.82				hexaploid		374
pop15_driedleaf_09	leaf_dry	14653.1	4.69	8280		07.09.2021			6370		4.6				hexaploid		374
pop15_driedleaf_10	leaf_dry	15202.5	5.76	501		07.09.2021			6370		4.77				hexaploid		374
Gortanii_Bosco_Baredi_1	leaf_dry	10004.3	5.49	2891		26.06.2022			6370		3.14		triploid	tetraploid			374
Gortanii_Bosco_Baredi_2	leaf_dry	9907.85	6.33	2785		26.06.2022			6370		3.11		triploid	tetraploid			374
Gortanii_Bosco_Baredi_3	leaf_dry	10045.6	6.89	3761		30.09.2022			6370		3.15		triploid	tetraploid			374
Gortanii_Bosco_Baredi_4	leaf_dry	11734.5	6.24	908		30.09.2022			6370		3.68			tetraploid			374
Gortanii_Bosco_Baredi_5	leaf_dry	11020.7	6.02	3718		26.06.2022			6370		3.46			tetraploid			374
Gortanii_Bosco_Boscat_1	leaf_dry	9412.63	7	1896		26.06.2022			6370		2.96		triploid	tetraploid			374
Gortanii_Bosco_Boscat_2	leaf_dry	10329.9	5.74	4840		26.06.2022			6370		3.24		triploid	tetraploid			374
Gortanii_Bosco_Boscat_3	leaf_dry	10760.8	5.68	1989		30.09.2022			6370		3.38			tetraploid			374
Gortanii_Bosco_Boscat_4	leaf_dry	11505	5.6	4896		26.06.2022			6370		3.61			tetraploid			374
Gortanii_Bosco_Boscat_5	leaf_dry	9591.69	5.69	2060		08.09.2021			6370		3.01		triploid	tetraploid			374
Gortanii_Corno_di_Rosatto_1	leaf_dry								6370		0	diploid					374
Gortanii_Corno_di_Rosatto_2	leaf_dry	10816.8	6.09	467		26.06.2022			6370		3.4			tetraploid			374
Gortanii_Corno_di_Rosatto_3	leaf_dry	10770.8	4.12	3492		26.06.2022			6370		3.38			tetraploid			374
Gortanii_Corno_di_Rosatto_4	leaf_dry	12150.8	5.95	5456		30.09.2022			6370		3.81			tetraploid			374
Gortanii_Corno_di_Rosatto_5	leaf_dry	10964.5	6.45	3957		26.06.2022			6370		3.44			tetraploid			374
Palaeoeuganeus_Azzano_Decimo_1	leaf_dry	7572.72	5.93	3982		26.06.2022			6370		2.38	diploid					374
Palaeoeuganeus_Azzano_Decimo_2	leaf_dry	9856.66	6.36	2630		26.06.2022			6370		3.09		triploid	tetraploid			374
Palaeoeuganeus_Azzano_Decimo_3	leaf_dry	8404.84	6.25	2697		26.06.2022			6370		2.64		triploid	tetraploid			374
Palaeoeuganeus_Azzano_Decimo_4	leaf_dry	18159	10.92	10416		30.09.2022			6370		5.7				hexaploid		374
Palaeoeuganeus_Azzano_Decimo_5	leaf_dry	10990.5	6.88	8838		26.06.2022			6370		3.45			tetraploid			374
Palaeoeuganeus_Qualso_1	leaf_dry	9686.55	7.76	1752		26.06.2022			6370		3.04		triploid	tetraploid			374
Palaeoeuganeus_Qualso_2	leaf_dry	12329.8	6.28	3899		30.09.2022			6370		3.87			tetraploid			374
Palaeoeuganeus_Qualso_3	leaf_dry	11482.3	5.06	4572		26.06.2022			6370		3.6			tetraploid			374
Palaeoeuganeus_Qualso_4	leaf_dry	11131.6	4.98	4274		26.06.2022			6370		3.49			tetraploid			374
Palaeoeuganeus_Qualso_5	leaf_dry	10541.9	6.87	6032		30.09.2022			6370		3.31			tetraploid			374
Poldinii_Cornons_1	leaf_dry	12751.5	5.26	4709		08.09.2021			6370		4			tetraploid			374
Poldinii_Cornons_2	leaf_dry	10144.8	6.79	13056					6370		3.18		triploid	tetraploid			374
Poldinii_Cornons_3	leaf_dry	10760.7	6.12	1804		30.09.2022			6370		3.38			tetraploid			374
Poldinii_Cornons_4	leaf_dry	11050.2	4.99	16377		26.06.2022			6370		3.47			tetraploid			374
Poldinii_Cornons_5	leaf_dry	13393.7	4.98	10658		30.09.2022			6370		4.2			tetraploid			374
JBAK_1_1	leaf_dry	10031.7	5.96	5048		05.08.2022			6370		3.15		triploid	tetraploid			374
JBAK_1_2	leaf_dry	10106.3	6.84	10149		05.08.2022			6370		3.17		triploid	tetraploid			374
JBAK_1_3	leaf_dry	10036.3	6.34	11267		05.08.2022			6370		3.15		triploid	tetraploid			374
JBAK_1_4	leaf_dry	10197.4	6.76	12210		05.08.2022			6370		3.2		triploid	tetraploid			374
JBAK_1_5	leaf_dry	9846.19	6.15	11891		05.08.2022			6370		3.09		triploid	tetraploid			374
JBAK_1_6	leaf_dry	9998.64	6.11	8324		05.08.2022			6370		3.14		triploid	tetraploid			374
JBAK_1_ex1	leaf_dry	10380.8	4.74	8956		05.08.2022			6370		3.26			tetraploid			374
JBAK_1_ex2	leaf_dry	10528.9	5	8106		05.08.2022			6370		3.31			tetraploid			374
JBAK_1_ex3	leaf_dry	10374.6	6.32	10367		05.08.2022			6370		3.26			tetraploid			374
JBAK_1_ex4	leaf_dry	9970.45	6	10230		05.08.2022			6370		3.13		triploid	tetraploid			374
JBAK_1_ex5	leaf_dry	9615.41	6.24	12946		05.08.2022			6370		3.02		triploid	tetraploid			374
JBAK_1_ex6	leaf_dry	10222.2	6.41	6942		05.08.2022			6370		3.21		triploid	tetraploid			374
JBAK_1_ex7	leaf_dry	9886.83	5.96	13111		05.08.2022			6370		3.1		triploid	tetraploid			374

## Sheet: FCSS_raw_data
		EMBRYO PEAK						ENDOSPERM PEAK
Sample	Date	Part_Embryo	Mean_Embryo	CV_Embryo	Median_Embryo	Ploidy_calc_Embryo	Ploidy_round_Embryo	Part_Endosperm	Mean_Endosperm	CV_Endosperm	Median_Endosperm	Ploidy_calc_Endosperm	Ploidy_round_Endosperm	PI
Standard_20_01	20.01.2022	2624	6458.58	4.38	6465							#DIV/0!	#DIV/0!
JB008_sample1	20.01.2022	1220	13089	3.83	13123	4.05321	4	1108	39100.5	2.67	39205	12.1081	12	2.98728
JB008_sample2	20.01.2022					0	0	1092	38800.6	1.82	38833	12.0152	12	#DIV/0!
JB008_sample3	20.01.2022	1030	13139.2	2.68	13158	4.06876	4	1080	39451.4	2.67	39491	12.2167	12	3.00258
JB008_sample4	20.01.2022					0	0	1377	37589	2.16	37620	11.64	12	#DIV/0!
JB008_sample5	20.01.2022	418	11621.6	3.87	11646	3.59882	4	1202	38821.7	1.73	38866	12.0217	12	3.34047
JB008_sample6	20.01.2022	567	11031	3.72	11003	3.41592	3	1013	37294.8	1.85	37291	11.5489	12	3.38092
JB008_sample7	20.01.2022	435	12470.4	2.75	12450	3.86166	4	1001	37023.6	1.87	37019	11.4649	11	2.96891
JB008_sample8	20.01.2022	539	10923	4.72	10932	3.38246	3	1148	37551.6	1.76	37558	11.6284	12	3.43786
JB008_sample9_bubble	20.01.2022					0	0	610	38986.2	3.07	39006	12.0727	12	#DIV/0!
JB008_sample10	20.01.2022	470	12812.7	2.67	12810	3.96766	4	712	39776.8	1.94	39780	12.3175	12	3.10448
														#DIV/0!
Standard2_20_01	20.01.2022	313	6511.44	2.91	6520									#DIV/0!
JB009_sample1	20.01.2022	269	12166.9	2.77	12161	3.73709	4	420	37847.4	1.63	37847	11.6249	12	3.11068
JB009_sample2	20.01.2022	289	12506.8	2.91	12525	3.84149	4	881	38897.9	1.64	38901	11.9476	12	3.11014
JB009_sample3	20.01.2022	495	12879.4	2.26	12873	3.95591	4	5778	38150.1	1.62	38135	11.7179	12	2.96211
JB009_sample4	20.01.2022	627	12883.3	2.93	12890	3.95714	4	546	37927.3	1.77	37921	11.6494	12	2.9439
JB009_sample5	20.01.2022	308	12733	2.91	12737	3.91097	4	875	38360	1.75	38388	11.7824	12	3.01264
JB009_sample6	20.01.2022	392	12546.6	2.55	12547	3.85372	4	608	38281.9	1.64	38306	11.7584	12	3.05117
JB009_sample7	20.01.2022	485	12229	2.61	12225	3.75615	4	771	36722.9	1.94	36718	11.2795	11	3.00294
JB009_sample9	20.01.2022	379	12730	2.34	12730	3.91003	4	511	37459.6	1.76	37468	11.5058	12	2.94263
JB011_sample2	20.01.2022	214	12556.5	1.77	12552	3.85676	4	333	37128.7	1.98	37126	11.4041	11	2.95692
JB011_sample3	20.01.2022	241	11974.7	4.05	11980	3.67805	4	395	35293.7	2.43	35244	10.8405	11	2.94736
JB011_sample5	20.01.2022	474	12801.9	2.74	12815	3.93213	4	685	39493	1.57	39526	12.1303	12	3.08493
JB011_sample6	20.01.2022	356	12866.9	2.73	12866	3.95208	4	770	39270.4	2.24	39229	12.062	12	3.05206
JB011_sample7	20.01.2022	324	12835.1	2.18	12866	3.94233	4	622	39945.8	1.57	39971	12.2694	12	3.11223
JB011_sample8	20.01.2022	240	13241.1	1.85	13260	4.06703	4	427	39530.1	1.37	39552	12.1417	12	2.98541
JB011_sample9	20.01.2022	947	9347.62	3.78	9357	2.87114	3					0	0	0
JB002_sample1	20.01.2022					0	0	501	52532.4	1.89	52494	16.1354	16	#DIV/0!
JB002_sample2	20.01.2022					0	0	712	40579.6	1.94	40586	12.4641	12	#DIV/0!
JB002_sample4	20.01.2022	196	13505.4	3.18	13461	4.14821	4	805	40833.8	2.03	40829	12.5422	13	3.02351
JB002_sample5	20.01.2022					0	0	1075	39339.2	2.66	39281	12.0831	12	#DIV/0!
JB002_sample6	20.01.2022	1431	19906.2	3.16	19916	6.11423	6	303	39207.7	3.21	39097	12.0427	12	1.96962
JB002_sample7	20.01.2022					0	0	961	39446.6	1.96	39470	12.1161	12	#DIV/0!
JB002_sample9	20.01.2022	334	13290.4	4.28	13253	4.08218	4	812	38902.8	2.18	38875	11.9491	12	2.92713
JB002_sample10	20.01.2022					0	0	687	39583.3	1.81	39556	12.1581	12	#DIV/0!
														#DIV/0!
Standard_16_02???	16.02.2022													#DIV/0!
JB015_1	16.02.2022	201	18005	2.82	17984	5.53027	6	1362	51818.7	1.9	51812	15.9162	16	2.87802
JB015_2	16.02.2022					0	0	662	54114	1.85	54089	16.6212	17	#DIV/0!
JB015_3	16.02.2022					0	0	722	51886.5	1.72	51783	15.937	16	#DIV/0!
JB015_4	16.02.2022					0	0	927	49566.7	1.82	49530	15.2245	15	#DIV/0!
JB015_5	16.02.2022	198	17465.2	3.59	17433	5.36447	5	1376	49420.1	1.69	49411	15.1795	15	2.82963
JB015_6	16.02.2022					0	0	967	49299.8	1.63	49283	15.1425	15	#DIV/0!
JB015_7	16.02.2022					0	0	1109	49661.6	1.98	49701	15.2536	15	#DIV/0!
JB015_9	16.02.2022					0	0	482	51881.6	1.48	51879	15.9355	16	#DIV/0!
JB015_10	16.02.2022	162	17658.4	2.32	17690	5.4238	5	795	50561.3	1.76	50540	15.53	16	2.8633
JB016_1	16.02.2022					0	0	453	51002.2	1.92	51071	15.6654	16	#DIV/0!
JB016_2	16.02.2022	165	17199.4	2.58	17180	5.28282	5	855	52143.1	1.77	52161	16.0158	16	3.03169
JB016_3	16.02.2022	162	17594.6	2.56	17532	5.40422	5	854	51458.1	1.67	51490	15.8055	16	2.92465
JB016_4	16.02.2022	217	17146.7	2.63	17176	5.26665	5	768	52642.2	1.39	52606	16.1691	16	3.0701
JB016_5	16.02.2022	189	17615.7	4.21	17526	5.41069	5	679	51747.8	0.42	51776	15.8944	16	2.9376
JB016_6	16.02.2022	171	17688	3.41	17624	5.43291	5	672	49622	2.05	49639	15.2415	15	2.8054
JB016_7	16.02.2022					0	0	526	51794.1	2.82	51828	15.9086	16	#DIV/0!
JB016_8	16.02.2022					0	0	444	51749.9	1.95	51758	15.8951	16	#DIV/0!
JB016_9	16.02.2022	123	17076.1	2.36	17076	5.24496	5	549	51454	1.86	51404	15.8042	16	3.01321
JB016_10	16.02.2022					0	0	329	47634.4	2.4	47587	14.631	15	#DIV/0!
JB014_4	16.02.2022					0	0	811	49548.3	1.7	49532	15.2188	15	#DIV/0!
JB014_5	16.02.2022					0	0	805	50042.8	1.85	49978	15.3707	15	#DIV/0!
JB014_6	16.02.2022					0	0	828	50052.4	1.75	50034	15.3737	15	#DIV/0!
JB014_7	16.02.2022	295	16993.7	3.6	17055	5.21965	5					0	0	0
JB014_8	16.02.2022					0	0	958	47099.8	1.9	47090	14.4668	14	#DIV/0!
JB014_9	16.02.2022					0	0	869	49104.1	1.89	49052	15.0824	15	#DIV/0!
JB014_10	16.02.2022					0	0	637	47842.6	1.92	47861	14.6949	15	#DIV/0!
JB020_1	16.02.2022	585	18133.3	2.96	18154	5.56968	6	488	51269.2	2.31	51291	15.7474	16	2.82735
JB020_3	16.02.2022					0	0	332	53193.6	2.2	53252	16.3385	16	#DIV/0!
JB020_4	16.02.2022					0	0	336	42124.5	2.08	42086	12.9386	13	#DIV/0!
JB020_5	16.02.2022	324	28262.6	4.23	28354	8.6809	9	354	53620.4	2.44	53662	16.4696	16	1.89722
Standard	17.02.2022	2005	6147.78	3.38	6153									#DIV/0!
JB024_1	17.02.2022	744	6216.61	3.62	6222	2.02239	2	738	40113.3	1.54	40117	13.0497	13	6.45261
JB024_2	17.02.2022	204	13279.6	2.49	13280	4.32013	4	1052	38946.1	1.81	38965	12.67	13	2.93278
JB024_3	17.02.2022	320	12804.6	3.45	12866	4.16559	4	772	38861.4	1.5	38868	12.6424	13	3.03496
JB024_4	17.02.2022	244	12622	2.79	12649	4.10618	4	929	37963.8	1.59	37961	12.3504	12	3.00776
JB024_5	17.02.2022	215	12976.4	2.32	12990	4.22149	4	927	38874.3	1.86	38886	12.6466	13	2.99577
JB024_6	17.02.2022	271	12774.6	3.54	12813	4.15585	4	569	40673.5	1.66	40700	13.2319	13	3.18392
JB024_7	17.02.2022	326	13056	2.72	13058	4.24738	4	1014	39100.8	1.77	39109	12.7203	13	2.99486
JB024_8	17.02.2022	213	13058.2	2.61	13028	4.24811	4	706	37991.9	1.56	37994	12.3595	12	2.90942
JB024_9	17.02.2022	182	13123.1	3.23	13087	4.26922	4	982	40740.2	1.84	40735	13.2536	13	3.10447
JB024_10	17.02.2022	270	12924.3	2.52	12909	4.20455	4	491	38441.5	1.58	38483	12.5058	13	2.97435
JB026_1	17.02.2022	332	12973.4	3.19	12974	4.22053	4	1084	39237.8	1.87	39234	12.7649	13	3.02447
JB026_5	17.02.2022	224	12786.4	2.92	12822	4.15968	4	1399	39117.8	1.57	39124	12.7258	13	3.05933
JB026_6	17.02.2022	243	12559.9	2.79	12578	4.08598	4	818	37263.3	1.99	27226	12.1225	12	2.96686
JB026_7	17.02.2022	262	12461.5	3.19	12484	4.054	4	645	37285.7	1.62	37298	12.1298	12	2.99206
JB026_10	17.02.2022	265	12560.5	3.77	12516	4.08621	4	679	37686	1.68	37664	12.26	12	3.00034
JB027_01	17.02.2022					0	0	523	41356.2	1.7	41348	13.454	13	#DIV/0!
JB027_03	17.02.2022	377	12869	3.76	12862	4.18657	4	2205	38776.2	1.85	38766	12.6147	13	3.01314
JB027_05	17.02.2022					0	0	852	38212.7	1.83	38207	12.4314	12	#DIV/0!
JB027_07	17.02.2022					0	0	789	38791.2	1.76	38778	12.6196	13	#DIV/0!
JB027_08	17.02.2022	246	12858.9	3.14	12872	4.18326	4	1136	39299.5	1.9	39289	12.7849	13	3.05621
JB028_1	17.02.2022					0	0	2592	26849.5	1.79	26853	8.73471	9	#DIV/0!
JB028_2_SECOND ENDOSPERM PEAK	17.02.2022					0	0	843	39999.9	1.47	39990	13.0128	13	#DIV/0!
JB028_3	17.02.2022	335	13222.3	3.02	13211	4.30149	4	1520	39761.3	1.72	39754	12.9352	13	3.00714
JB028_5	17.02.2022					0	0	1099	40305.7	1.56	40308	13.1123	13	#DIV/0!
JB028_6	17.02.2022					0	0	1099	41260.7	1.57	41256	13.4229	13	#DIV/0!
JB028_7	17.02.2022					0	0	763	39561.5	1.68	39540	12.8702	13	#DIV/0!
JB028_8	17.02.2022					0	0	847	50728.2	1.71	50772	16.5029	17	#DIV/0!
JB028_9	17.02.2022					0	0	839	40442.3	1.92	40420	13.1567	13	#DIV/0!
JB028_10	17.02.2022					0	0	1053	38978	1.51	38977	12.6804	13	#DIV/0!
JB030_1	17.02.2022	218	13529.4	2.64	13515	4.40141	4	758	40640.3	1.65	40631	13.2211	13	3.00384
JB030_2	17.02.2022	240	13738.4	2.16	13722	4.46938	4	923	40688.7	1.91	40688	13.2369	13	2.96168
JB030_3	17.02.2022					0	0	1109	41077.9	1.59	41076	13.3635	13	#DIV/0!
JB030_4	17.02.2022					0	0	994	40778.5	1.48	40797	13.2661	13	#DIV/0!
JB030_5	17.02.2022					0	0	1124	40976.2	1.7	40992	13.3304	13	#DIV/0!
JB030_6	17.02.2022					0	0	1173	40260.7	1.6	40260	13.0976	13	#DIV/0!
JB030_7	17.02.2022	259	13835.7	4.24	13809	4.50103	5	1413	40606.5	1.88	40614	13.2101	13	2.93491
JB030_10	17.02.2022					0	0	855	40070	1.85	40085	13.0356	13	#DIV/0!
Standard_21_02	21.02.2022	1283	6275.04	2.85	6280									#DIV/0!
JB033_1	21.02.2022					0	0	1054	41269.9	1.73	41258	13.1537	13	#DIV/0!
JB033_2	21.02.2022	289	13801.1	3.7	13785	4.39873	4	616	41784.5	2.07	41772	13.3177	13	3.02762
JB033_3	21.02.2022					0	0	839	37199.6	3.36	37211	11.8564	12	#DIV/0!
JB033_4	21.02.2022					0	0	1382	41451.1	1.75	41468	13.2114	13	#DIV/0!
JB033_5	21.02.2022					0	0	1129	41805.2	1.73	41773	13.3243	13	#DIV/0!
JB033_6	21.02.2022					0	0	821	41274.9	1.65	41239	13.1553	13	#DIV/0!
JB033_7	21.02.2022					0	0	1397	41387.9	1.37	41388	13.1913	13	#DIV/0!
JB033_8	21.02.2022					0	0	1435	41618.2	1.77	41606	13.2647	13	#DIV/0!
JB033_9	21.02.2022					0	0	1227	40976.4	2.1	40964	13.0601	13	#DIV/0!
JB033_10	21.02.2022					0	0	146	41544.9	1.84	41497	13.2413	13	#DIV/0!
JB035_1	21.02.2022	197	13554.6	2.36	13534	4.32018	4	1037	40520.2	1.93	40551	12.9147	13	2.98939
JB035_2	21.02.2022					0	0	1032	39060.8	1.7	39045	12.4496	12	#DIV/0!
JB035_3	21.02.2022	208	13151.3	3.11	13082	4.19163	4	912	39321.7	1.64	39329	12.5327	13	2.98994
JB035_4	21.02.2022					0	0	658	38804.6	1.68	38790	12.3679	12	#DIV/0!
JB035_5	21.02.2022					0	0	978	39446.5	1.32	39462	12.5725	13	#DIV/0!
JB035_6	21.02.2022					0	0	974	39497	1.9	39518	12.5886	13	#DIV/0!
JB035_7	21.02.2022					0	0	638	38086.2	1.8	38050	12.1389	12	#DIV/0!
JB035_8	21.02.2022	PEAK IS THERE…				0	0	347	48831.2	2.35	48854	15.5636	16	#DIV/0!
JB035_9	21.02.2022					0	0	988	38682.9	1.84	38707	12.3291	12	#DIV/0!
JB035_10	21.02.2022					0	0	937	39373.2	1.43	39391	12.5492	13	#DIV/0!
JB037_1	21.02.2022	360	13012.8	3.89	13030	4.14749	4	769	39247.6	1.86	39238	12.5091	13	3.01607
JB037_2	21.02.2022	209	12441.2	4.64	12501	3.96531	4	757	40276.2	1.95	40275	12.8369	13	3.23731
JB037_3	21.02.2022	273	12757.6	4.15	12742	4.06614	4	786	38054.4	2.4	38049	12.1288	12	2.98288
JB037_4	21.02.2022					0	0	777	38548.5	1.68	38565	12.2863	12	#DIV/0!
JB037_5	21.02.2022	226	12810.8	3.15	12853	4.0831	4	890	38429	1.76	38430	12.2482	12	2.99973
JB037_6	21.02.2022	746	12952.3	3.99	12977	4.1282	4	626	39878.9	1.48	39891	12.7103	13	3.0789
JB037_7	21.02.2022	202	12834.5	2.41	12834	4.09064	4	530	38519.5	2.03	38498	12.2771	12	3.00126
JB037_8	21.02.2022	534	12518.6	3.68	12542	3.98998	4	750	37936.4	1.78	37941	12.0912	12	3.03039
JB037_9	21.02.2022	381	12914.7	3.04	12914	4.1162	4	916	38484.9	1.72	38495	12.266	12	2.97994
JB037_10	21.02.2022					0	0	732	39422.1	1.8	39396	12.5647	13	#DIV/0!
JB038_1	21.02.2022					0	0	954	38301.1	1.82	38307	12.2074	12	#DIV/0!
JB038_2	21.02.2022	210	12689.8	3.58	12697	4.04453	4	1113	37475.8	1.81	37500	11.9444	12	2.95322
JB038_3	21.02.2022	256	12827.6	3.16	12818	4.08844	4	1106	38535.5	1.87	38513	12.2822	12	3.00412
JB038_4	21.02.2022					0	0	1430	37576.9	1.73	37580	11.9766	12	#DIV/0!
JB038_5	21.02.2022					0	0	1211	37775.4	1.82	37798	12.0399	12	#DIV/0!
JB038_6	21.02.2022					0	0	820	37280.3	1.32	37265	11.8821	12	#DIV/0!
JB038_7	21.02.2022					0	0	1108	36853.2	1.75	36842	11.746	12	#DIV/0!
JB038_8	21.02.2022					0	0	1329	38031.1	1.82	38068	12.1214	12	#DIV/0!
JB038_9	21.02.2022	293	12684.4	3.58	12696	4.04281	4	639	37416.9	1.79	37431	11.9256	12	2.94984
JB038_10	21.02.2022	222	13027.7	2.58	12985	4.15224	4	1205	38289.2	1.86	38280	12.2036	12	2.93905
JB040_1	21.02.2022	229	13179.5	2.83	13184	4.20061	4	1182	38784.9	1.7	38822	12.3617	12	2.94283
JB040_2	21.02.2022	267	12603.3	3.77	12620	4.01697	4	1409	39229.2	1.42	3942	12.5033	13	3.11261
JB040_4	21.02.2022					0	0	920	39488.8	1.37	39494	12.586	13	#DIV/0!
JB040_5	21.02.2022	236	13484.4	3.7	13493	4.2978	4	987	40833.8	1.69	40842	13.0147	13	3.02822
JB040_6	21.02.2022					0	0	910	38871.8	1.48	38869	12.3893	12	#DIV/0!
JB040_7	21.02.2022	233	12883.1	4.02	12858	4.10615	4	1196	38823.1	1.8	38854	12.3738	12	3.01349
JB040_8	21.02.2022					0	0	1048	40171.5	1.85	40171	12.8036	13	#DIV/0!
JB040_9	21.02.2022	465	12507.4	4.57	12469	3.9864	4	1053	38925.8	1.71	38910	12.4066	12	3.11222
JB040_10	21.02.2022	230	12748	3.58		4.06309	4	1013	37562.3	1.62	37522	11.972	12	2.94652
JB041_1	21.02.2022	708	12527.7	4.26	12549	3.99287	4	880	38116.4	1.71	38155	12.1486	12	3.04257
JB041_2	21.02.2022	560	12785.6	3.91	12816	4.07508	4	599	38915.5	1.46	38884	12.4033	12	3.04369
JB041_3	21.02.2022	441	12950.5	2.97	12930	4.12763	4	1118	39023.9	1.65	39007	12.4378	12	3.01331
JB041_4	21.02.2022	340	12739.1	3.05	12798	4.06025	4	988	37475.1	1.72	37482	11.9442	12	2.94174
JB041_5	21.02.2022	290	12928.4	2.89	12929	4.12059	4	877	39692.3	1.44	39702	12.6509	13	3.07016
JB041_6	21.02.2022	346	12980.9	2.24	12990	4.1373	4	663	40657.6	1.65	40690	12.9585	13	3.13211
JB041_7	21.02.2022	523	13058.7	3.02	13082	4.16212	4	948	38319.7	1.52	38301	12.2134	12	2.93442
JB041_8	21.02.2022	494	12883.1	3.42	12866	4.10615	4	1191	38745.8	1.68	38703	12.3492	12	3.00748
JB041_9	21.02.2022	524	12991.9	3.16	12936	4.14081	4	907	51329.7	1.86	51318	16.3599	16	3.95091
JB041_10	21.02.2022	363	12941.6	3.79	12890	4.12477	4	700	38777.8	1.8	38819	12.3594	12	2.99638
Standard1_22_02	22.02.2022	1564	6546.85	3.67	6556									#DIV/0!
JB045_1	22.02.2022	543	13386.7	3.87	13408	4.0895	4	436	40558.5	1.84	40558	12.3902	12	3.02977
JB045_2	22.02.2022	269	13854.5	4.55	13782	4.23243	4	859	42198.7	1.69	42182	12.8913	13	3.04584
JB045_3	22.02.2022	210	13230.5	4.31	13250	4.04178	4	881	39898.2	1.61	39931	12.1885	12	3.01563
JB045_4	22.02.2022	862	13241.8	3.95	13260	4.04523	4	1131	39299.7	1.88	39301	12.0057	12	2.96786
JB045_5	22.02.2022	229	13437.7	2.54	13419	4.10509	4	1246	40565.7	1.57	40580	12.3924	12	3.0188
JB045_6_2_ENDOSPERM PEAKS!! (largest one input)	22.02.2022	465	12867	4.35	12861	3.93075	4	677	42436.1	1.61	42414	12.9638	13	3.29805
JB045_7	22.02.2022	397	13333.2	3.22	13321	4.07316	4	718	40920.8	1.64	40938	12.5009	13	3.06909
JB045_8	22.02.2022					0	0	1338	41300.2	1.97	41306	12.6168	13	#DIV/0!
JB045_9	22.02.2022	677	13147	3.74	13167	4.01627	4	584	51637.5	2.12	51594	15.7748	16	3.92772
JB045_10	22.02.2022	642	13246.7	3.83	13262	4.04674	4	899	38898.3	1.91	38866	11.883	12	2.93645
JB047_1	22.02.2022					0	0	466	38071.2	2.02	38062	11.6304	12	#DIV/0!
JB047_3	22.02.2022					0	0	571	39473.1	1.97	39443	12.0587	12	#DIV/0!
JB047_4	22.02.2022					0	0	1823	39571.9	1.74	39557	12.0889	12	#DIV/0!
JB047_5	22.02.2022					0	0	2302	39179.5	1.98	39159	11.969	12	#DIV/0!
JB047_6	22.02.2022					0	0	1196	39748.5	2.27	39757	12.1428	12	#DIV/0!
JB047_7	22.02.2022					0	0	646	51536.3	1.97	51526	15.7438	16	#DIV/0!
JB047_8	22.02.2022	207	13778.4	2.94	13795	4.20915	4	1450	40372.4	1.81	40371	12.3334	12	2.93014
JB048_1	22.02.2022	311	13518.2	3.89	13541	4.1297	4	1125	40327.1	1.8	40366	12.3195	12	2.98316
JB048_2	22.02.2022					0	0	756	41104.3	1.73	41109	12.557	13	#DIV/0!
JB048_3	22.02.2022					0	0	1004	40348.9	1.45	40346	12.3262	12	#DIV/0!
JB048_4	22.02.2022					0	0	1146	40911.6	1.41	40909	12.4981	12	#DIV/0!
JB048_5	22.02.2022					0	0	1857	40617.1	1.77	40625	12.4081	12	#DIV/0!
JB048_6	22.02.2022	212	13360.5	3.34	13363	4.0815	4	1908	40230.9	1.91	40264	12.2902	12	3.01119
JB048_7	22.02.2022	467	13508	3.91	13507	4.12656	4	1927	40280	1.85	40280	12.3052	12	2.98194
JB048_8	22.02.2022	308	12999.5	3.96	13098	3.97121	4	1439	39311.1	1.95	39330	12.0092	12	3.02406
JB048_9	22.02.2022					0	0	1256	40902.1	1.85	40879	12.4952	12	#DIV/0!
JB048_10	22.02.2022					0	0	2416	40366.7	1.69	40355	12.3316	12	#DIV/0!
JB049_1	22.02.2022	1060	12552.7	4.23	12572	3.83474	4	1144	37645.2	1.88	37670	11.5003	12	2.99897
JB049_2	22.02.2022	652	12683.1	3.44	12688	3.87457	4	1018	38512.5	1.76	38516	11.7652	12	3.03652
JB049_3	22.02.2022	849	13061.8	3.5	13078	3.99024	4	1017	39217.2	1.58	39201	11.9805	12	3.00245
JB049_4	22.02.2022	425	13146	2.86	13143	4.01597	4	740	38347.7	1.68	38322	11.7149	12	2.91707
JB049_5	22.02.2022	496	12582.9	4.38	12630	3.84394	4	685	38770.7	1.85	38754	11.8441	12	3.08123
JB049_6	22.02.2022	383	13058.9	3.09	13081	3.98937	4	976	38755	1.52	38764	11.8393	12	2.96771
JB049_7	22.02.2022	441	12973.5	2.11	12967	3.96328	4	1242	38306.8	1.69	38285	11.7024	12	2.9527
JB049_8	22.02.2022	568	12855.7	3.59	12876	3.9273	4	1105	38448.9	1.74	38467	11.7458	12	2.9908
JB049_9	22.02.2022	307	12907.5	3.17	12917	3.94311	4	746	38202.2	1.57	38204	11.6704	12	2.9597
JB049_10	22.02.2022	414	12991.9	2.91	13016	3.96889	4	958	39058.6	1.61	39063	11.932	12	3.00638
JB050_1	22.02.2022	507	12737.9	3.56	12745	3.89132	4	2062	37945.4	1.56	37934	11.5919	12	2.97892
JB050_2	22.02.2022	470	12474.4	2.9	12474	3.8108	4	1750	38678.6	1.71	38680	11.8159	12	3.10064
JB050_3	22.02.2022	391	12836.8	3.72	12850	3.92153	4	1308	38944.1	1.58	38929	11.897	12	3.03378
JB050_4	22.02.2022	431	12601.6	3.1	12595	3.84966	4	1570	38565.7	1.69	38576	11.7814	12	3.06039
JB050_5	22.02.2022	904	12396.9	3.78	12417	3.78715	4	2153	38084.3	1.72	38089	11.6344	12	3.07207
JB050_6	22.02.2022	653	12448.4	3	12449	3.80285	4	2420	38595.8	1.72	38591	11.7906	12	3.10047
JB050_7	22.02.2022	875	12231.6	4.31	12232	3.73663	4	1580	39022.9	1.76	39016	11.9211	12	3.19034
JB050_8	22.02.2022	780	12013.9	3.67	12017	3.67013	4	1495	38357.3	1.52	38356	11.7178	12	3.19275
JB050_9	22.02.2022	972	12230.3	3.84	12250	3.73625	4	2487	37958.1	1.68	37955	11.5958	12	3.1036
JB050_10	22.02.2022	687	12454.8	3.5	12471	3.80482	4	1853	38372.2	1.59	38357	11.7223	12	3.08092
JB054_1	22.02.2022	499	12873	3.26	12871	3.93258	4	1649	39745.7	1.62	39753	12.1419	12	3.08752
JB054_2	22.02.2022	555	12570.7	3.62	12549	3.84022	4	1609	38299	1.82	38307	11.7	12	3.04669
JB054_3	22.02.2022					0	0	1561	37336.5	1.9	37347	11.4059	11	#DIV/0!
JB054_4	22.02.2022	427	12566.5	4.18	12523	3.83894	4	1025	37160.2	1.78	37147	11.3521	11	2.95709
JB054_5	22.02.2022	474	12398.9	3.76	12413	3.78774	4	1888	37587.2	1.81	37568	11.4825	11	3.0315
JB054_6_G2peak???	22.02.2022	714	12533.3	4.35	12543	3.82881	4	1666	37388.5	1.7	37385	11.4218	11	2.98313
JB054_7	22.02.2022	708	12648.6	3.99	12661	3.86402	4	2700	38142.5	1.83	38140	11.6522	12	3.01555
JB054_8	22.02.2022	257	12727.5	4.64	12660	3.88812	4	1277	38576.4	1.49	38564	11.7847	12	3.03096
JB054_9	22.02.2022	445	12507.5	4.63	12478	3.82093	4	1406	38151.7	1.64	38114	11.655	12	3.0503
JB054_10	22.02.2022	537	12624.9	3.99	12631	3.85678	4	1229	37656.6	1.95	37656	11.5037	12	2.98273
Standard1_23_02	23.02.2022	1262	6574.75	3.76	650									#DIV/0!
JB055_3	23.02.2022					0	0	1622	46929.3	1.67	46945	14.2756	14	#DIV/0!
JB055_4	23.02.2022	351	13500.8	3.56	13468	4.10687	4	1457	40248.9	1.73	40230	12.2435	12	2.98122
JB055_5	23.02.2022	489	13243.8	3.52	13247	4.02869	4	1409	39636.7	1.6	39622	12.0573	12	2.99285
JB055_6	23.02.2022					0	0	1269	39389.4	1.52	39407	11.982	12	#DIV/0!
JB055_7	23.02.2022	606	13402.5	3.64	13438	4.07696	4	2118	39038.9	1.95	39025	11.8754	12	2.91281
JB055_8	23.02.2022	550	13224.7	3.11	13273	4.02287	4	1668	39922.2	1.71	39904	12.1441	12	3.01877
JB055_9	23.02.2022	449	12770.8	4.35	12789	3.88479	4	1100	39188.7	1.89	39180	11.921	12	3.06862
JB057_1	23.02.2022	647	13289	3.24	13301	4.04244	4	1245	39436.6	1.6	39454	11.9964	12	2.9676
JB057_2	23.02.2022	398	13173.1	2.75	13200	4.00717	4	1320	39530.7	1.87	39515	12.025	12	3.00087
JB057_3	23.02.2022	674	13326.9	2.63	1339	4.05396	4	1149	39158.3	1.75	39173	11.9117	12	2.93829
JB057_4	23.02.2022					0	0	853	39354.8	1.48	39360	11.9715	12	#DIV/0!
JB057_5	23.02.2022	391	12849	4.87	12883	3.90858	4	1165	37789.4	1.75	37747	11.4953	11	2.94105
JB057_6	23.02.2022	241	13482.9	3.95	13520	4.10142	4	1057	39846.5	1.75	39832	12.1211	12	2.95534
JB057_7	23.02.2022	522	13036	2.9	13019	3.96547	4	1167	38983.1	1.65	38992	11.8584	12	2.99042
JB057_8	23.02.2022	238	13201.6	4.25	13140	4.01585	4	831	38812.3	1.84	38802	11.8065	12	2.93997
JB057_9	23.02.2022	702	13254.5	4.72	13216	4.03194	4	1398	41520.8	1.76	41523	12.6304	13	3.13258
JB057_10	23.02.2022	1087	12778.8	4.42	12790	3.88722	4	990	38253.8	1.99	38245	11.6366	12	2.99354
JB058_1	23.02.2022	415	12652.2	4.3	12636	3.84873	4	1337	37803.9	1.49	37809	11.4997	11	2.98792
JB058_2	23.02.2022	325	12599.5	3.59	12614	3.83269	4	1437	37914.6	1.93	37929	11.5334	12	3.00922
JB058_3	23.02.2022	275	12956.2	3.81	12938	3.94121	4	1826	38877.3	1.72	38877	11.8263	12	3.00067
JB058_4	23.02.2022	658	12596.9	4.96	12654	3.83189	4	1331	38383.3	1.84	38355	11.676	12	3.04705
JB058_5	23.02.2022	255	12941.5	3.9	12980	3.93673	4	915	38666.8	0.66	38697	11.7622	12	2.98781
JB058_6	23.02.2022	445	12570	4.7	12568	3.82373	4	1323	37985.5	1.97	38040	11.555	12	3.02191
JB058_7	23.02.2022	367	12517.3	3.62	12544	3.8077	4	1134	37718.6	1.89	37721	11.4738	11	3.01331
JB058_8	23.02.2022					0	0	1202	36118	1.84	36122	10.9869	11	#DIV/0!
JB058_9	23.02.2022	378	12801.8	3.67	12799	3.89423	4	983	37482	1.84	37519	11.4018	11	2.92787
JB058_10	23.02.2022	1148	12345.7	4.05	12330	3.7555	4	1039	36665	1.84	36676	11.1533	11	2.96985
JB063_1	23.02.2022	1590	12600.8	3.72	12617	3.83308	4	1703	38043.3	1.98	38036	11.5725	12	3.01912
JB063_3	23.02.2022	1899	12770.2	3.18	12799	3.88462	4	999	38499.7	1.78	38523	11.7114	12	3.01481
JB063_4_2 ENDOSPERM PEAKS, RECORDED LARGEST	23.02.2022	684	13029.8	2.13	13030	3.96358	4	562	43926.9	1.66	43912	13.3623	13	3.37127
JB064_2	23.02.2022					0	0	1325	38518.4	1.94	38499	11.7171	12	#DIV/0!
JB066_1	23.02.2022	287	12547.9	4.79	12572	3.81699	4	714	37826.8	1.87	37817	11.5067	12	3.0146
JB066_2	23.02.2022	773	12503.7	4.29	12528	3.80356	4	1461	36911.6	1.91	36931	11.2283	11	2.95204
JB066_3	23.02.2022	194	12588.7	4.07	12603	3.82941	4	1030	38305.1	1.83	38311	11.6522	12	3.04281
JB066_4	23.02.2022	499	12478.5	2.8	12480	3.79589	4	1197	36724.3	1.91	36721	11.1713	11	2.943
JB066_5	23.02.2022	416	11895.2	4.52	11891	3.61845	4	935	34196	1.74	34186	10.4022	10	2.87477
JB066_6	23.02.2022	627	12720.5	3.28	12715	3.86952	4	929	37505.6	1.9	37492	11.409	11	2.94843
JB066_7	23.02.2022	286	12487	4.73	12505	3.79846	4	1088	38053.8	1.79	38064	11.5757	12	3.04748
JB066_8	23.02.2022	598	12479.3	4.08	12524	3.79612	4	999	37621.1	1.6	37661	11.4441	11	3.01469
JB066_9	23.02.2022	625	12597.2	3.92	12572	3.83198	4	663	36827.4	1.72	36812	11.2027	11	2.92347
JB066_10	23.02.2022					0	0					0	0	#DIV/0!
JB067_1	23.02.2022					0	0	1584	38905.4	1.77	38912	11.8348	12	#DIV/0!
JB067_2	23.02.2022	213	13158.9	3.17	13147	4.00285	4	1134	39809.7	1.47	39819	12.1099	12	3.02531
JB067_3	23.02.2022	244	13032.8	3.61	13098	3.96451	4	1308	39270.9	1.68	39298	11.946	12	3.01323
JB067_4	23.02.2022	381	13399.6	3.49	13392	4.07607	4	1172	39018.3	1.72	39001	11.8691	12	2.91191
JB067_5	23.02.2022	239	13271	4.22	13330	4.03697	4	1291	39632.5	1.85	39627	12.056	12	2.98639
JB067_6	23.02.2022					0	0	1241	38789	1.92	38788	11.7994	12	#DIV/0!
JB067_7	23.02.2022					0	0	853	38914.5	1.5	38913	11.8375	12	#DIV/0!
JB067_8	23.02.2022	294	13118.4	3.75	13125	3.99053	4	1011	38505.3	1.9	38511	11.7131	12	2.93522
JB067_9	23.02.2022					0	0	1084	38933.3	1.56	38896	11.8433	12	#DIV/0!
JB067_10	23.02.2022	276	13253.1	4.09	13237	4.0315	4	1498	38984.9	1.72	38995	11.859	12	2.94158
Standard1_04_03	04.03.2022	1988	5698.89	6.69	5704									#DIV/0!
JB068_2	04.03.2022					0	0	618	38508.2	3.35	38576	13.5143	14	#DIV/0!
JB068_3	04.03.2022	213	19730.7	3	19801	6.92442	7	1525	38608	3.46	38677	13.5493	14	1.95674
JB068_4	04.03.2022					0	0	747	38496.5	3.54	38630	13.5102	14	#DIV/0!
JB068_6	04.03.2022					0	0	928	38600.3	3.23	38711	13.5466	14	#DIV/0!
JB068_7	04.03.2022					0	0	802	38932	2.76	38976	13.663	14	#DIV/0!
JB068_8	04.03.2022					0	0	1083	39058.8	2.76	39151	13.7075	14	#DIV/0!
JB068_9	04.03.2022	670	12183.4	5.39	12235	4.2757	4	721	38996.1	3.11	38999	13.6855	14	3.20076
JB068_10	04.03.2022					0	0	582	39208	2.44	39209	13.7599	14	#DIV/0!
JB068_12	04.03.2022	287	13130.8	3.69	13157	4.60821	5	1941	38984.8	3.03	38882	13.6815	14	2.96895
JB068_13	04.03.2022	305	13340.5	3.16	13319	4.68177	5	1526	37245.8	2.9	37168	13.0712	13	2.79194
JB068_14	04.03.2022	373	13102.4	3.55	13092	4.59821	5	1644	38463.7	2.72	38437	13.4987	13	2.93563
JB068_15	04.03.2022	344	13165.7	3.7	13138	4.62045	5	1583	38920.7	2.68	38865	13.6591	14	2.95622
JB071_1	04.03.2022	227	13299	4.36	13301	4.66724	5	1599	39837.2	2.8	39834	13.9807	14	2.99549
JB071_2	04.03.2022	172	13731.9	3.95	13692	4.81914	5	1827	40059.5	2.66	40072	14.0587	14	2.91727
JB071_3	04.03.2022	249	13373	3.43	13374	4.69319	5	1674	39381.7	2.74	39373	13.8208	14	2.94487
JB071_4	04.03.2022	345	13142.4	3.43	13166	4.61226	5	1596	38579.3	2.82	38581	13.5392	14	2.93549
JB071_5	04.03.2022	202	13108.6	3.7	13129	4.60042	5	1429	38471.3	3.18	38493	13.5013	14	2.9348
JB071_6	04.03.2022	296	13370.2	3.26	13391	4.6922	5	1706	39112.1	2.84	39114	13.7262	14	2.92533
JB071_7	04.03.2022					0	0	1909	39244.2	2.51	39265	13.7726	14	#DIV/0!
JB071_8	04.03.2022	263	12856	3.39	12888	4.51174	5	1466	38597.9	2.78	38606	13.5457	14	3.00233
JB071_9	04.03.2022	471	12841.9	2.96	12847	4.50681	5	1396	39191.2	2.77	39173	13.754	14	3.05182
JB071_10	04.03.2022					0	0	1585	39901	3.72	39947	14.0031	14	#DIV/0!
JB073_1	04.03.2022	296	13267	2.81	13291	4.656	5	1414	38543.3	3.49	38686	13.5266	14	2.90519
JB073_2	04.03.2022	848	12571.5	6.96	12656	4.4119	4	1629	38519.4	2.89	38554	13.5182	14	3.06403
JB073_3	04.03.2022	254	13197.4	2.49	13222	4.63158	5	1257	39870.1	3.1	39919	13.9922	14	3.02105
JB073_4	04.03.2022	210	13290.7	2.72	13298	4.66431	5	1457	39639.8	2.96	39656	13.9114	14	2.98252
JB073_5	04.03.2022	335	12983.7	4.85	12995	4.55657	5	1502	38327.2	3.17	38332	13.4507	13	2.95195
JB073_6	04.03.2022					0	0	1668	39759.7	3.35	39774	13.9535	14	#DIV/0!
JB073_7	04.03.2022					0	0	1967	39891.4	3.51	39889	13.9997	14	#DIV/0!
JB073_8	04.03.2022	134	13849.8	2.48	13833	4.86052	5	1748	39546.1	3.21	39557	13.8785	14	2.85536
JB073_9	04.03.2022	234	13728.3	4.32	13646	4.81789	5	1859	40169.3	3.08	40151	14.0973	14	2.92602
JB073_10	04.03.2022	474	12951.6	4.84	13014	4.54531	5	1466	39014.8	3.29	38916	13.6921	14	3.01235
Standard1_07_03	07.03.2022	2622	6205.82	6.65	6215									#DIV/0!
JB074_1	07.03.2022	567	12862.8	4.82	12926	4.14541	4	1360	38617.6	3.7	38746	12.4456	12	3.00226
JB074_2	07.03.2022	744	12903.3	4.81	12995	4.15844	4	1643	38824.9	3.71	38871	12.5124	13	3.00892
JB074_3	07.03.2022	499	13077.6	4.49	13101	4.21462	4	1502	40437.3	2.98	40464	13.0321	13	3.09211
JB074_4	07.03.2022	458	13016.6	5.15	13026	4.19496	4	1260	39264.5	2.86	39280	12.6541	13	3.0165
JB074_5	07.03.2022	466	13150.4	3.33	13151	4.23809	4	1397	39248.3	2.76	39304	12.6489	13	2.98457
JB074_6_3_PEAKS	07.03.2022	473	12685.2	5.7	12661	4.08817	4	1941	39095.7	3.12	39104	12.5997	13	3.08199
JB074_7	07.03.2022	503	12979	4.99	13014	4.18283	4	1388	39352.8	2.73	39330	12.6825	13	3.03205
JB074_8_3_PEAKS	07.03.2022	449	12673.1	5.39	12666	4.08426	4	1580	38355.3	3.41	38423	12.3611	12	3.02652
JB074_9	07.03.2022	457	12836.9	5.15	12854	4.13706	4	1278	38801.3	2.88	38836	12.5048	13	3.02263
JB074_10	07.03.2022	238	13014	3.22	13022	4.19412	4	1999	38760	3.01	38847	12.4915	12	2.97834
JB077_1	07.03.2022	652	12466.5	5.86	12543	4.01767	4	1594	37788.4	2.97	37822	12.1784	12	3.03121
JB077_2	07.03.2022	836	12891	5.84	12954	4.15449	4	1340	36855.5	3.88	36933	11.8777	12	2.85901
JB077_3	07.03.2022	748	13040.6	5.38	13092	4.20271	4	1447	38232.1	3.08	38329	12.3214	12	2.93177
JB077_4	07.03.2022	891	12805.2	5.05	12868	4.12684	4	979	38596.2	2.99	38651	12.4387	12	3.0141
JB077_5	07.03.2022	607	12832.9	4.56	12858	4.13576	4	748	38780.6	3.76	38866	12.4981	12	3.02196
JB077_6	07.03.2022	562	13080.5	4.18	13064	4.21555	4	938	39143	3.14	39206	12.6149	13	2.99248
JB077_7	07.03.2022	761	12855.5	4.62	12856	4.14304	4	1324	39069.6	2.97	39080	12.5913	13	3.03914
JB077_8	07.03.2022	707	12867.8	5.07	12930	4.14701	4	1316	38076.1	2.82	38093	12.2711	12	2.95902
JB077_9	07.03.2022	524	12923.8	3.87	12907	4.16505	4	1063	37435.8	2.91	37460	12.0647	12	2.89665
JB077_10	07.03.2022	460	12897.8	3.72	12878	4.15669	4	817	37674.3	2.75	37718	12.1416	12	2.92098
JB079_1	07.03.2022	567	12979.8	6.09	13090	4.1831	4	1081	39902.2	3.06	39962	12.8596	13	3.07419
JB079_2	07.03.2022	510	13063.2	4.54	13048	4.20998	4	840	38971.3	3.4	38958	12.5596	13	2.98329
JB079_3	07.03.2022	456	13162.6	5.29	13206	4.24201	4	533	39420.1	3.07	39480	12.7042	13	2.99486
JB079_4_NO_ENDOSPERM	07.03.2022	1516	12965.4	4.83	13041	4.17846	4					0	0	0
JB079_5	07.03.2022	592	13190.5	3.83	13213	4.25101	4	819	40005.6	3.15	40085	12.8929	13	3.03291
JB079_6	07.03.2022	583	13014.4	5.26	13039	4.19426	4	813	39294.8	2.97	39290	12.6639	13	3.01933
JB079_7	07.03.2022	840	12986.5	6.22	13100	4.18526	4	474	38775.5	2.85	38845	12.4965	12	2.98583
JB079_8	07.03.2022	481	12934.6	4.78	12933	4.16855	4	716	37915.1	3.76	38065	12.2192	12	2.93129
JB079_9	07.03.2022	423	12828	4.68	12911	4.13417	4	1081	39018.4	3.82	39109	12.5748	13	3.04167
JB080_1	07.03.2022					0	0	801	44443.2	3.33	44444	14.3231	14	#DIV/0!
JB080_3	07.03.2022	347	15221.5	4.42	15252	4.90555	5	1279	47673.7	3.29	47699	15.3642	15	3.132
JB080_4	07.03.2022	597	15543.1	7.35	15700	5.00921	5	680	39692.9	2.3	39691	12.7921	13	2.55373
JB080_6	07.03.2022					0	0	1176	47339.6	3.25	47314	15.2565	15	#DIV/0!
JB080_7	07.03.2022	345	15519.7	4.98	15524	5.00167	5	1044	45371.9	3.6	45359	14.6224	15	2.9235
JB080_8	07.03.2022					0	0	644	41843.7	5.51	41622	13.4853	13	#DIV/0!
JB080_9	07.03.2022	364	15819.9	5.95	15732	5.09841	5	663	46168.3	3.2	46314	14.879	15	2.91837
JB080_10	07.03.2022	353	16259.8	4.45	16244	5.24017	5	1155	47167.5	3.4	47197	15.2011	15	2.90087
Standard1_08_03	08.03.2022	1775	6296.62	4.64	6401									#DIV/0!
JB080_11	08.03.2022	647	15751.3	5.95	15736	5.00311	5	1550	48975.6	3.68	48987	15.5561	16	3.1093
JB080_12	08.03.2022	235	15880.8	3.64	15930	5.04422	5	1161	47501.8	3.3	47372	15.088	15	2.99115
JB080_13	08.03.2022	185	16388	4.15	16379	5.20532	5	1496	48701.5	3.25	48771	15.4691	15	2.97178
JB080_14	08.03.2022	1217	14362	6.77	14473	4.56182	5	286	49314.5	2.28	49392	15.6638	16	3.43367
JB080_15	08.03.2022	626	15076.1	4.7	15095	4.78865	5	995	47828	2.57	47880	15.1916	15	3.17243
JB081_5	08.03.2022					0	0	1241	45865.4	2.93	45875	14.5683	15	#DIV/0!
JB081_6	08.03.2022	662	14649.2	5.53	14671	4.65303	5	184	46334.5	2.21	46360	14.7173	15	3.16294
JB081_7	08.03.2022					0	0	934	47522.9	3.32	47628	15.0947	15	#DIV/0!
JB081_8	08.03.2022	1199	12892.5	7.2	12918	4.09505	4	107	48000.2	1.67	48076	15.2463	15	3.72311
JB081_9	08.03.2022					0	0	1074	30061.6	4.95	30013	9.54849	10	#DIV/0!
JB081_14_EMBRYO_NOT_MARKED	08.03.2022					0	0	538	46791.1	2.78	46923	14.8623	15	#DIV/0!
JB081_17	08.03.2022					0	0	277	39654.3	3.26	39724	12.5954	13	#DIV/0!
JB085_1	08.03.2022	584	15925.1	6.52	15945	5.05831	5	499	49342.7	2.76	49437	15.6728	16	3.09842
JB085_2	08.03.2022	393	16900.8	3.6	16855	5.3682	5	1538	32049	3.24	32087	10.1798	10	1.89631
JB085_3_3rd_PEAK_G2?	08.03.2022	806	16400	5.72	16434	5.20913	5	1076	47490.7	2.71	47596	15.0845	15	2.89578
JB085_4	08.03.2022	581	16467.4	4.48	16439	5.23056	5	973	51779.2	3.48	51949	16.4467	16	3.14434
JB085_5	08.03.2022	739	16445.2	6.5	16481	5.22352	5	1252	51496.7	3.04	51608	16.3569	16	3.1314
JB085_6	08.03.2022	525	16563.3	4.78	16530	5.26103	5	1221	50998.4	2.71	51058	16.1986	16	3.07899
JB085_7	08.03.2022	537	16350.5	5.57	16315	5.19342	5	700	51729.6	2.45	51713	16.4309	16	3.16379
JB085_8	08.03.2022	589	16175.1	5.74	16211	5.13771	5	863	51145.6	2.7	51242	16.2454	16	3.162
JB085_9	08.03.2022	575	16469	4.89	16496	5.23106	5	538	49343.2	3.21	49317	15.6729	16	2.99613
JB086_1	08.03.2022	963	16781.1	4.11	16820	5.33019	5	897	39104	2.94	39137	12.4206	12	2.33024
JB086_2	08.03.2022	1016	16322.5	5.65	16416	5.18453	5	1178	49828.9	2.91	49830	15.8272	16	3.05278
JB086_3	08.03.2022	989	16071.2	6.45	16165	5.1047	5	1158	50410.8	3.14	50517	16.012	16	3.13672
JB086_4	08.03.2022	976	16235.6	6.31	16258	5.15692	5	1348	50542.4	2.63	50540	16.0538	16	3.11306
JB086_5	08.03.2022	727	16421.2	5.48	16416	5.21586	5	731	51689.7	2.49	51704	16.4182	16	3.14775
JB086_6	08.03.2022	763	16682	5.2	16754	5.29873	5	614	52155.8	2.36	52219	16.5663	17	3.12646
JB086_7	08.03.2022	779	16466	5.56	16536	5.23011	5	778	50676.4	2.79	50654	16.0964	16	3.07764
JB086_8	08.03.2022	820	16260.2	5.31	16303	5.16474	5	1163	52489.7	3.15	52591	16.6723	17	3.22811
JB086_9	08.03.2022	807	16828.3	4.98	16885	5.34519	5	904	51012.8	3.24	50959	16.2032	16	3.03137
Standard1_16_03	16.03.2022	1278	6352.23	6.12	6370									#DIV/0!
JB090_1	16.03.2022	733	13546.2	6.42	13558	4.26502	4	1177	41448.4	3.33	41473	13.05	13	3.05978
JB090_2	16.03.2022	872	13785.2	5.99	13839	4.34029	4	1230	43257.1	3.65	43386	13.6195	14	3.13793
JB090_3	16.03.2022	920	14028.8	4.79	14049	4.41697	4	1882	43423.4	3.11	43528	13.6718	14	3.0953
JB090_4	16.03.2022	689	13834.3	5.3	13883	4.35572	4	1591	41426.2	3.9	41463	13.043	13	2.99446
JB090_5_3rd_PEAK_IN_ENDOSPERM_REGION	16.03.2022	1218	13681.2	7.71	13814	4.30751	4	1296	56904.2	2.91	56991	17.9163	18	4.15931
JB090_6	16.03.2022	745	14012.3	6.12	14133	4.41177	4	949	43439.2	3.19	43530	13.6768	14	3.10008
JB090_7	16.03.2022	781	14046.4	4.65	14045	4.42252	4	1353	42038	3.2	42162	13.2357	13	2.99279
JB090_8	16.03.2022	830	13717.6	4.78	13724	4.31899	4	1606	42433.5	3.31	42559	13.3602	13	3.09336
JB090_9	16.03.2022	736	13581.5	6.42	13661	4.27614	4	1150	44204.3	3.3	44292	13.9177	14	3.25474
JB090_10	16.03.2022	814	14025.3	5.56	14055	4.41587	4	2470	35436.4	3.27	35478	11.1571	11	2.5266
JB092_1	16.03.2022	884	14262.8	5.47	14297	4.49063	4	782	44540.9	2.83	44546	14.0237	14	3.12289
JB092_2	16.03.2022	1174	14669.6	3.91	14680	4.61874	5	566	45565.5	2.94	45538	14.3463	14	3.10611
JB092_3	16.03.2022	920	14461.5	5.18	14528	4.55322	5	1149	43823.1	3.18	43882	13.7977	14	3.03032
JB092_4	16.03.2022	730	14507.7	5.42	14584	4.56774	5	780	45317.6	3.95	45381	14.2682	14	3.12369
JB092_5	16.03.2022	752	14426.9	4.4	14470	4.54231	5	915	44279.8	3.51	44367	13.9415	14	3.06925
JB092_6	16.03.2022	641	14652.6	4.35	14680	4.61338	5	903	43081.6	3.07	43005	13.5643	14	2.9402
JB092_7	16.03.2022	900	14303.5	5.27	14369	4.50345	5	991	44753.4	3.27	44807	14.0906	14	3.12884
JB092_8	16.03.2022	647	14366.7	4.43	14391	4.52336	5	766	45584.1	3.18	45670	14.3522	14	3.1729
JB092_9	16.03.2022	888	14308.7	4.54	14366	4.50509	5	1089	45984.6	2.91	46026	14.4783	14	3.21375
JB092_10_NO_ENDOSPERM	16.03.2022	1169	14359.1	4.06	14398	4.52097	5					0	0	0
JB093_1	16.03.2022	1109	14470.2	4.81	14507	4.55593	5	655	42484.7	3.13	42524	13.3763	13	2.93602
JB093_2	16.03.2022	822	14156.7	5.32	14171	4.45723	4	1110	45923.3	3.44	45989	14.459	14	3.24393
JB093_3	16.03.2022					0	0					0	0	#DIV/0!
JB093_4	16.03.2022	986	14451.8	4.5	14427	4.55016	5	1430	43267.2	2.68	43302	13.6227	14	2.99389
JB093_5	16.03.2022	925	14373.7	4.35	14390	4.52555	5	760	43566.5	3.05	43658	13.7169	14	3.03099
JB093_6	16.03.2022	914	14073.8	5.27	14160	4.43113	4	1067	43501.4	2.62	43549	13.6964	14	3.09095
JB093_7	16.03.2022	496	14236.6	5.11	14325	4.48239	4	835	43763.9	2.67	43752	13.7791	14	3.07405
JB093_8	16.03.2022	689	14234.6	5.65	14284	4.48177	4	653	42852.8	3.04	42904	13.4922	13	3.01046
JB093_9	16.03.2022	1209	14338.2	5.4	14377	4.51437	5	1363	46249.2	3.61	46341	14.5615	15	3.2256
JB093_10	16.03.2022	1063	13915.4	6.62	14011	4.38126	4	619	44713.6	3.6	44815	14.0781	14	3.21325
JB094_1	16.03.2022	620	12468.6	6.15	12545	3.92576	4	1145	37729.2	3.9	37868	11.879	12	3.02592
JB094_2	16.03.2022	639	12779.6	6.63	12842	4.02367	4	1172	39666.4	3.13	39748	12.489	12	3.10387
JB094_3	16.03.2022	804	12637.8	6.06	12691	3.97902	4	1575	38117	3.58	38165	12.0011	12	3.0161
JB094_4	16.03.2022	824	12692.6	5.95	12762	3.99627	4	1872	39939.2	2.88	39962	12.5748	13	3.14665
JB094_5	16.03.2022	587	12843.1	4.48	12907	4.04366	4	1175	39687.7	3.06	39755	12.4957	12	3.09019
JB094_6	16.03.2022	727	12290.8	6.98	12345	3.86977	4	1389	39438.7	2.83	39501	12.4173	12	3.20879
JB094_7	16.03.2022	771	12572.6	6.25	12642	3.95848	4	1475	38797.4	3.21	38840	12.2154	12	3.08587
JB094_8	16.03.2022	566	13050	4.82	13086	4.10878	4	1674	40408.8	3.15	40362	12.7227	13	3.09647
JB094_9	16.03.2022					0	0	1600	36745.2	3.32	36730	11.5692	12	#DIV/0!
JB094_10	16.03.2022					0	0	1382	40546.4	5.38	40645	12.766	13	#DIV/0!
JB099_2	16.03.2022	810	12984.9	4.73	13060	4.08829	4	860	38235.1	2.8	38286	12.0383	12	2.94459
JB099_3	16.03.2022	695	13107.9	5.32	13137	4.12703	4	826	38328.8	3.39	38378	12.0678	12	2.92409
JB099_4	16.03.2022	905	12955.6	4.95	12993	4.07909	4	958	38255.1	3.51	38334	12.0446	12	2.95277
JB099_5	16.03.2022	584	12659.8	5.29	12719	3.98593	4	470	38685.8	2.74	38741	12.1802	12	3.05581
JB099_6	16.03.2022	713	13224.8	4.36	13226	4.16382	4	1054	39464.1	3.25	39517	12.4253	12	2.9841
JB099_7	16.03.2022	1006	12967.5	4.93	13013	4.08282	4	1197	38493.4	3.27	38534	12.1196	12	2.96845
JB099_8	16.03.2022	1111	12962.6	5.11	13049	4.08128	4	1189	38411.6	3.25	38459	12.0939	12	2.96326
JB099_9	16.03.2022	1199	13117.5	5.15	13176	4.13005	4	1145	39737.6	2.81	39720	12.5114	13	3.02935
JB099_10	16.03.2022	1094	12987.4	4.77	12960	4.08908	4	1416	37768.1	3.67	37759	11.8913	12	2.90806
Standard1_24_03	24.03.2022	2736	6020.28	5.98	6027									#DIV/0!
JB096_1	24.03.2022	262	13514	4	13622	4.4895	4	867	40396.2	3.76	40516	13.42	13	2.9892
JB096_2	24.03.2022					0	0	1043	46690.7	3.25	46775	15.5111	16	#DIV/0!
JB096_3	24.03.2022	318	13808.5	4.55	13901	4.58734	5	1029	40293.3	3.17	40378	13.3859	13	2.918
JB096_4	24.03.2022					0	0	1334	40239.7	3.94	40346	13.368	13	#DIV/0!
JB096_5	24.03.2022	396	12970.8	4.48	13021	4.30903	4	1613	39861.2	3.44	39878	13.2423	13	3.07315
JB096_6	24.03.2022	273	13710.5	3.38	13761	4.55478	5	1272	40122.6	3.42	40126	13.3292	13	2.92641
JB096_7	24.03.2022	361	12980.8	3.96	13030	4.31237	4	1385	38646.3	2.99	38598	12.8387	13	2.97718
JB096_8	24.03.2022					0	0	1388	39900.8	3.83	39861	13.2555	13	#DIV/0!
JB096_9	24.03.2022					0	0	1483	40083.4	2.88	40136	13.3161	13	#DIV/0!
JB103_1	24.03.2022	1101	11405.7	9.28	11467	3.7891	4	946	37734.9	3.59	37670	12.5359	13	3.30842
JB103_2	24.03.2022	567	12848.3	4.24	12873	4.26835	4	1478	38476.9	3.14	38528	12.7824	13	2.9947
JB103_3	24.03.2022					0	0	1383	38742.3	3.24	38700	12.8706	13	#DIV/0!
JB103_4	24.03.2022					0	0	1654	39973.8	3.1	39936	13.2797	13	#DIV/0!
JB103_5	24.03.2022	366	13142.3	2.61	13140	4.36602	4	1525	39028.7	3.79	39045	12.9657	13	2.96969
JB103_6	24.03.2022					0	0	1653	37646.5	3.64	37579	12.5066	13	#DIV/0!
JB103_7	24.03.2022					0	0	1500	38288.8	3.94	38376	12.7199	13	#DIV/0!
JB103_8	24.03.2022					0	0	920	52370.5	2.89	52422	17.398	17	#DIV/0!
JB103_9	24.03.2022					0	0	871	37462.2	2.94	37480	12.4453	12	#DIV/0!
JB103_10	24.03.2022					0	0	1230	35782.4	3.99	35738	11.8873	12	#DIV/0!
JB104_1	24.03.2022					0	0	985	36628.1	3.72	36672	12.1682	12	#DIV/0!
JB104_2	24.03.2022	770	11729.4	5.33	11734	3.89664	4	839	37130.7	1.92	37150	12.3352	12	3.1656
JB104_3	24.03.2022	610	11727	5.81	11695	3.89582	4	694	35526.2	4.46	35539	11.8022	12	3.02945
JB104_5	24.03.2022					0	0	1522	37692.8	2.99	37741	12.5219	13	#DIV/0!
JB104_6	24.03.2022					0	0	1545	38464.5	2.6	38541	12.7783	13	#DIV/0!
JB104_8	24.03.2022					0	0	1289	37420.8	3.09	37482	12.4316	12	#DIV/0!
JB104_9	24.03.2022					0	0	520	37346.3	3.09	37433	12.4068	12	#DIV/0!
JB104_10	24.03.2022					0	0	774	37142.7	2.9	37204	12.3392	12	#DIV/0!
JB104_11	24.03.2022					0	0	1148	38336.9	3.25	38387	12.7359	13	#DIV/0!
JB104_12	24.03.2022	381	12186.4	4.45	12131	4.04845	4	1340	36153.4	3.81	36202	12.0105	12	2.9667
JB105_1	24.03.2022					0	0	1176	37709.2	3.34	37757	12.5274	13	#DIV/0!
JB105_2	24.03.2022					0	0	1220	39118.1	2.66	39121	12.9954	13	#DIV/0!
JB105_3	24.03.2022	833	11071.7	6.17	11071	3.67813	4	627	37039.6	5.09	36668	12.3049	12	3.34543
JB105_4	24.03.2022					0	0	1224	36861.9	3	36964	12.2459	12	#DIV/0!
JB105_5	24.03.2022					0	0	567	35911.1	3.97	35984	11.93	12	#DIV/0!
JB105_6	24.03.2022	466	11206.3	6.28	11199	3.72285	4	754	37241.7	2.5	37283	12.3721	12	3.32329
JB105_7	24.03.2022					0	0	880	37033.9	3.37	37103	12.3031	12	#DIV/0!
JB105_8	24.03.2022					0	0	757	37023.1	3.6	37108	12.2995	12	#DIV/0!
JB105_9	24.03.2022	825	11091.4	6.4	11113	3.68469	4	516	35613.6	3.04	35698	11.8312	12	3.21091
Standard1_05_04	05.04.2022	1957	6518.74	6.63	6518									#DIV/0!
JB084_1	05.04.2022	874	17658.2	4.9	17690	5.41768	5	1230	54540	3.12	54611	16.7333	17	3.08865
JB084_2	05.04.2022	956	17443.7	3.94	17489	5.35187	5	789	56111.3	3.68	56189	17.2154	17	3.2167
JB084_3	05.04.2022	951	17127.5	6.13	17227	5.25483	5	1049	52849.9	3.06	52957	16.2148	16	3.08569
														#DIV/0!
diploidstandard	28.06.2022	5934	4699.92	5.02	4700									#DIV/0!
JB009_1	28.06.2022					0	0	823	30708.5	5.6	30809	13.0677	13	#DIV/0!
JB009_2	28.06.2022	431	9319.61	5.71	9319	3.96586	4	472	29474.5	4.1	29429	12.5426	13	3.16264
JB011_1	28.06.2022					0	0	284	29704.6	5.77	29822	12.6405	13	#DIV/0!
JB011_2	28.06.2022					0	0	555	31041.4	3.78	31144	13.2093	13	#DIV/0!
JB011_3	28.06.2022					0	0	529	31803.1	4.37	31763	13.5335	14	#DIV/0!
JB011_4	28.06.2022	310	10509.6	4.17	10529	4.47224	4	851	31177.4	3.85	31316	13.2672	13	2.96657
JB030_1	28.06.2022					0	0	555	34159.1	3.94	34092	14.536	15	#DIV/0!
JB030_2	28.06.2022	195	11664.3	3.97	11635	4.9636	5	791	34022.7	3.4	34072	14.478	14	2.91683
JB030_3	28.06.2022					0	0	966	33890.9	4.11	33942	14.4219	14	#DIV/0!
JB081_1	28.06.2022					0	0	635	37324.7	3.11	37280	15.8831	16	#DIV/0!
JB081_2	28.06.2022	747	11867.8	5.52	11877	5.0502	5	71	37610.5	3.61	37775	16.0047	16	3.16913
JB081_3	28.06.2022					0	0	1622	38578.8	5.34	38661	16.4168	16	#DIV/0!
JB081_4	28.06.2022	943	12029.5	5.86	12030	5.11901	5	1165	37446	4.3	37460	15.9347	16	3.11285
JB081_5	28.06.2022	351	11911	5.15	11910	5.06862	5	803	34923.3	5.08	34880	14.8612	15	2.93201
diploidstandard1	05.08.2022	4600	5195.14	6.64	5197									#DIV/0!
JB027_1_s1	05.08.2022	753	10297	5.66	10264	3.96409	4	953	40596.6	5.05	40446	15.6287	16	3.94257
JB027_1_s2	05.08.2022					0	0	228	36391.7	5.18	36327	14.0099	14	#DIV/0!
JB027_1_s3	05.08.2022					0	0	465	37488.6	6.05	37461	14.4322	14	#DIV/0!
JB027_1_s4	05.08.2022					0	0	296	35277.8	4.5	35086	13.5811	14	#DIV/0!
JB027_1_s5	05.08.2022					0	0	497	33122.4	5.56	33113	12.7513	13	#DIV/0!
														#DIV/0!
diploidstandard	29.08.2021	2999	5947.21	7.04	5940									#DIV/0!
JB025_1_s1	14.08.2022					0	0	796	36672.1	4.19	36886	12.3326	12	#DIV/0!
JB025_1_s2	14.08.2022					0	0	1261	37301.9	4.46	37422	12.5443	13	#DIV/0!
JB025_1_s3	14.08.2022					0	0	1126	35434.5	4.42	35564	11.9163	12	#DIV/0!
JB025_1_s4	14.08.2022					0	0	1538	35906.2	4.21	35994	12.075	12	#DIV/0!
JB025_1_s5	14.08.2022					0	0	1049	36234.2	4.69	36337	12.1853	12	#DIV/0!
JB025_1_s6	14.08.2022					0	0	1479	36783.4	5.87	36961	12.37	12	#DIV/0!
JB025_1_s7	14.08.2022	294	12367.3	4.64	12393	4.15902	4	2320	39092.4	4	39148	13.1465	13	3.16095
JB025_1_s8	14.08.2022					0	0	371	30251.2	4.48	30316	10.1733	10	#DIV/0!
JB025_1_s9	14.08.2022					0	0	1577	36663	4.38	36692	12.3295	12	#DIV/0!
JB025_2_s2	14.08.2022					0	0	1266	36462	4.48	36616	12.2619	12	#DIV/0!
JB025_2_s3	14.08.2022					0	0	390	61187	3.21	61339	20.5767	21	#DIV/0!
JB025_2_s4	14.08.2022					0	0	230	37165.2	3.29	37184	12.4984	12	#DIV/0!
JB025_2_s6	14.08.2022	453	11449.4	5.73	11478	3.85035	4	1849	36473.4	4.66	36594	12.2657	12	3.18561
JB025_2_s8	14.08.2022					0	0	788	39270.1	4.21	39414	13.2062	13	#DIV/0!
JB025_2_s9	14.08.2022	172	27474.5	3.81	27467	9.23948	9	752	37603.6	4.06	37658	12.6458	13	1.36867
JB025_2_s10	14.08.2022					0	0	120	36708.8	4.71	36879	12.3449	12	#DIV/0!
JB025_3_s1	14.08.2022					0	0	611	36481	4.27	36742	12.2683	12	#DIV/0!
JB025_3_s2	14.08.2022					0	0	218	32913.3	4.07	32847	11.0685	11	#DIV/0!
JB025_3_s4	14.08.2022					0	0	1083	37561.4	4.02	37705	12.6316	13	#DIV/0!
JB025_3_s5	14.08.2022					0	0	388	36007.5	3.92	36025	12.109	12	#DIV/0!
JB025_3_s6	14.08.2022					0	0	450	31301.3	5.45	31429	10.5264	11	#DIV/0!
JB025_3_s7	14.08.2022	131	10887.8	5.91	10803	3.66148	4	756	40558.6	4.15	40606	13.6395	14	3.72514
JB025_3_s8	14.08.2022					0	0	467	38604	3.87	38681	12.9822	13	#DIV/0!
JB025_3_s10	14.08.2022					0	0	951	35303.5	4.25	35439	11.8723	12	#DIV/0!
														#DIV/0!
diploidstandard	22.08.2022	6918	5127.29	6.75	5141									#DIV/0!
JB022_3_s1	22.08.2022					0	0	300	32035.1	5.27	32069	12.4959	12	#DIV/0!
JB022_3_s2	22.08.2022					0	0	118	33819.6	5.12	33772	13.192	13	#DIV/0!
JB022_3_s3	22.08.2022					0	0	133	34736.3	4.28	34988	13.5496	14	#DIV/0!
JB022_3_s4	22.08.2022	102	11886.4	6.44	11792	4.63652	5	423	34023.6	4.98	34156	13.2716	13	2.8624
JB022_3_s5	22.08.2022	263	12855.4	4.47	12856	5.01451	5	879	35375	5.22	35475	13.7987	14	2.75176
JB022_3_s6	22.08.2022	276	11961.9	6.51	11899	4.66599	5	616	34048.4	4.45	34100	13.2812	13	2.84639
JB022_7_s1	22.08.2022					0	0	506	36804.4	5.15	37058	14.3563	14	#DIV/0!
JB022_7_s2	22.08.2022					0	0	307	35856.8	4.17	35840	13.9866	14	#DIV/0!
JB022_7_s3	22.08.2022					0	0	581	36849.4	4.1	36891	14.3738	14	#DIV/0!
JB022_7_s5	22.08.2022	345	12417.6	5.37	12362	4.84372	5	808	36444.7	4.48	36451	14.216	14	2.93493
JB022_7_s6	22.08.2022					0	0	182	36029.3	3.56	36032	14.0539	14	#DIV/0!
														#DIV/0!
diploidstandard	23.08.2022	7620	5365.09	6.31	5375									#DIV/0!
JB026_1_s1	23.08.2022	202	36877.2	3.27	36905	13.7471	14	312	48572.1	3.74	48598	18.1067	18	1.31713
JB026_1_s2	23.08.2022					0	0	1041	47409.3	5.76	47467	17.6732	18	#DIV/0!
JB026_5_s1	23.08.2022					0	0	913	36129.1	4.49	36314	13.4682	13	#DIV/0!
JB026_5_s2	23.08.2022	451	13548.2	5.91	13555	5.0505	5	2293	40113.7	4.01	40066	14.9536	15	2.96081
JB026_5_s3	23.08.2022					0	0	894	36764.1	4.68	36877	13.7049	14	#DIV/0!
JB026_5_s4	23.08.2022	250	13154	4.31	13179	4.90356	5	2059	40151	4.77	40155	14.9675	15	3.05237
JB026_5_s5	23.08.2022					0	0	931	35195.6	5.04	35131	13.1202	13	#DIV/0!
JB027_2_s1	23.08.2022	372	14797.2	5.99	14820	5.51611	6	1484	41673.6	5.33	41686	15.5351	16	2.81631
JB027_2_s2	23.08.2022					0	0	380	37989.6	6.45	37942	14.1618	14	#DIV/0!
JB027_2_s3	23.08.2022	371	13534	5.41	13646	5.04522	5	1227	40402.7	4.7	40475	15.0613	15	2.98526
JB027_2_s4	23.08.2022	328	13716.7	2.45	13752	5.11332	5	1162	42499.4	4.2	42526	15.8429	16	3.09837
JB027_2_s5	23.08.2022					0	0	964	39296.6	5.31	39418	14.649	15	#DIV/0!
JB027_3_s2	23.08.2022	360	9350.64	3.96	9289	3.48573	3	1534	27162.6	5.47	27205	10.1257	10	2.90489
JB027_3_s3	23.08.2022					0	0	1009	27232.2	6.36	27234	10.1516	10	#DIV/0!
JB027_6_s1	23.08.2022	306	14981.7	6.08	15084	5.5849	6	832	46244.3	5.7	46062	17.239	17	3.08671
JB027_6_s2	23.08.2022	524	14645.1	6.73	14616	5.45941	5	1510	43679.2	4.78	43819	16.2828	16	2.98251
JB027_6_s3	23.08.2022					0	0	801	42416.9	5.53	42458	15.8122	16	#DIV/0!
JB027_6_s4	23.08.2022					0	0	929	43401.2	5.76	43168	16.1791	16	#DIV/0!
JB027_6_s5	23.08.2022					0	0	728	44840.2	3.59	44944	16.7156	17	#DIV/0!
JB028_2_s2	23.08.2022					0	0	644	37287.9	5.08	37353	13.9002	14	#DIV/0!
JB028_2_s3	23.08.2022	353	12680.7	5.36	12699	4.72712	5	1095	33566.7	5.68	33628	12.513	13	2.64707
JB028_2_s4	23.08.2022					0	0	950	33800.8	5.68	33858	12.6003	13	#DIV/0!
JB028_2_s5	23.08.2022	138	13033.9	3.71	13065	4.85877	5	760	38241.8	5.54	38390	14.2558	14	2.93403
JB028_2_s6	23.08.2022					0	0	809	35967	5.22	36123	13.4078	13	#DIV/0!
JB028_2_s7	23.08.2022	287	11306.6	5.11	11354	4.21487	4	833	31569.5	5.39	31749	11.7685	12	2.79213
JB028_2_s8	23.08.2022	125	11494.9	5.59	11547	4.28506	4	610	33888.2	4.67	33969	12.6328	13	2.94811
JB028_2_s9	23.08.2022					0	0	810	34492	6.34	34502	12.8579	13	#DIV/0!
JB028_2_s10	23.08.2022	106	12792.1	6.9	12890	4.76864	5	550	36360.4	5.32	36271	13.5545	14	2.84241
														#DIV/0!
diploidstandard	2022-09-09	7331	5660.28	10.35	5669									#DIV/0!
JB021_22_s1	2022-09-09	1239	17479.6	5.56	17555	6.17624	6	2257	56250.2	4.47	56183	19.8754	20	3.21804
JB021_22_s2	2022-09-09	506	18219.9	4.29	18225	6.43782	6	1235	53075.8	5.26	53012	18.7538	19	2.91307
JB021_22_s3	2022-09-09	504	17005	5.71	17003	6.00853	6	1201	49959.9	5.18	50052	17.6528	18	2.93795
JB021_22_s4	2022-09-09					0	0					0	0	#DIV/0!
JB021_22_s5	2022-09-09	1118	17208.9	6.32	17219	6.08057	6	2286	50856.8	4.59	51034	17.9697	18	2.95527
JB021_22_s6	2022-09-09	574	18135.9	5.19	18187	6.40814	6	1742	54543.1	5.16	54473	19.2722	19	3.00746
JB021_22_s7	2022-09-09					0	0	1882	54078.3	4.43	54002	19.108	19	#DIV/0!
JB021_22_s8	2022-09-09					0	0	805	50950.9	5.71	51084	18.003	18	#DIV/0!
JB021_22_s9	2022-09-09	342	17712.3	5.57	17765	6.25846	6	1505	51704.4	4.66	51884	18.2692	18	2.91912
JB021_22_s10	2022-09-09	423	18056.3	6.22	17965	6.38001	6	1607	52827.7	4.65	52904	18.6661	19	2.92572
JB084_22_s1	2022-09-09	610	15745.6	6.23	15876	5.56354	6	2944	47045.6	4.17	47177	16.6231	17	2.98786
JB084_22_s2	2022-09-09	419	16116.7	4.91	16112	5.69466	6	3350	45117	4.35	45239	15.9416	16	2.7994
JB084_22_s3	2022-09-09	530	15782.7	6.73	15808	5.57664	6	1907	47186.2	3.87	47296	16.6727	17	2.98975
JB084_22_s4	2022-09-09	146	16052.7	4.62	16152	5.67206	6	1979	48124.4	3.97	48342	17.0042	17	2.99789
JB084_22_s5	2022-09-09	610	16416.7	5.2	16471	5.80066	6	2578	49134	4.02	49365	17.361	17	2.99293
JB084_22_s6	2022-09-09	330	16118.7	4.8	16058	5.69538	6	2609	47764	4.5	47984	16.8769	17	2.96326
JB084_22_s7	2022-09-09	406	16096.3	4.76	16148	5.68746	6	3879	50631.8	5.01	50808	17.8902	18	3.14556
JB084_22_s8	2022-09-09	172	14146.2	4.92	14055	4.99842	5	194	42667.9	4.23	42939	15.0762	15	3.0162
JB084_22_s9	2022-09-09					0	0	1964	45752.4	3.8	45918	16.1661	16	#DIV/0!
JB084_22_s10	2022-09-09	270	15362.9	6.7	15352	5.4283	5	1529	48294.1	4.06	48512	17.0642	17	3.14356
														#DIV/0!
diploidstandard	28/09/2022	4008	6105.8	6.06	6107									#DIV/0!
JB022_1_s1	28/09/2022	206	13579.2	2.67	13603	4.44798	4	1486	40407.3	4.18	40400	13.2357	13	2.97567
JB022_1_s2	28/09/2022					0	0	1071	39123	3.46	39269	12.815	13	#DIV/0!
JB022_1_s4	28/09/2022					0	0	1969	39129.8	5.11	39272	12.8173	13	#DIV/0!
JB022_1_s5	28/09/2022					0	0	1227	39159.7	4.96	39346	12.827	13	#DIV/0!
JB022_1_s6	28/09/2022	122	13288	4.64	13345	4.35257	4	676	39309.8	4.54	39453	12.8762	13	2.9583
JB022_1_s7	28/09/2022	247	13348.8	5.47	13261	4.3725	4	1598	38724.4	4.19	38851	12.6845	13	2.90096
JB022_1_s8	28/09/2022	322	13845.2	6.37	13763	4.5351	5	1816	40037.3	4.37	40028	13.1145	13	2.89178
JB022_1_s9	28/09/2022	745	12990.6	5.65	13042	4.25517	4	2433	38763.6	4.62	38954	12.6973	13	2.98397
JB022_1_s10	28/09/2022	438	13355.8	5.36	13369	4.37478	4	1847	38804.7	4.35	38936	12.7108	13	2.90546
JB029_1_s1	28/09/2022	562	13851.2	5.29	13806	4.53707	5	2185	39960.9	4.77	40063	13.0895	13	2.88501
JB029_1_s2	28/09/2022					0	0	2196	40276.3	4	40366	13.1928	13	#DIV/0!
JB029_1_s3	28/09/2022	543	13162.7	5.69	13156	4.31153	4	2083	39916.2	5.37	39960	13.0748	13	3.03253
JB029_1_s4	28/09/2022	472	13305.3	4.8	13292	4.35825	4	2507	42070.6	4.76	42011	13.7805	14	3.16194
JB029_1_s5	28/09/2022	539	13279.5	6.79	13290	4.34981	4	1809	40940.1	3.81	40912	13.4102	13	3.08295
JB029_1_s6	28/09/2022	285	13249.5	5.68	13241	4.33998	4	1090	39178.4	4.96	39329	12.8332	13	2.95697
JB029_1_s7	28/09/2022	233	13888.2	5.21	13885	4.54919	5	1714	40492.5	4.29	40506	13.2636	13	2.9156
JB029_1_s8	28/09/2022	528	13027.2	6.87	13107	4.26717	4	1433	38974.5	3.8	39054	12.7664	13	2.99177
JB029_1_s9	28/09/2022	381	13416.8	4.88	13397	4.39476	4	1029	39906.2	4.24	39880	13.0716	13	2.97435
JB029_1_s10	28/09/2022	472	12959.9	6.59	12992	4.24512	4	1512	40512.5	4.5	40464	13.2702	13	3.12598
JB029_6_s1	28/09/2022	186	13011.6	6.85	13068	4.26203	4	1569	41536.2	4.13	41479	13.6055	14	3.19226
JB029_6_s2	28/09/2022	271	12790.2	5.21	12830	4.18952	4	1475	37677.7	4.25	39958	12.3416	12	2.94582
JB029_6_s3	28/09/2022					0	0	1203	39551.8	4.09	39663	12.9555	13	#DIV/0!
JB029_6_s4	28/09/2022	185	13072.7	3.96	13092	4.28205	4	1561	38990.9	4.35	39180	12.7718	13	2.98263
JB029_6_s5	28/09/2022					0	0	1755	41077.3	4.44	40971	13.4552	13	#DIV/0!
JB029_6_s6	28/09/2022	330	13007.9	5.06	13035	4.26082	4	1720	40401.6	4.26	40483	13.2338	13	3.10594
JB029_6_s7	28/09/2022	235	13253.5	4.73	13196	4.3413	4	1936	40312	4.61	40460	13.2045	13	3.0416
JB029_6_s8	28/09/2022	564	12739.8	6.54	12776	4.173	4	2041	39231.9	4.97	39333	12.8507	13	3.07948
JB029_6_s9	28/09/2022	349	12699.7	5.8	12746	4.15989	4	1791	38450.3	5.1	38560	12.5947	13	3.02764
JB029_6_s10	28/09/2022	318	12822.6	4.29	12833	4.20015	4	1420	39017.7	4.51	39131	12.7805	13	3.04287
														#DIV/0!
diploidstandard	28/09/2022	4008	6105.8	6.06	6107									#DIV/0!
JB020_s1	29/09/2022	295	17192.1	4.74	17098	5.63139	6	604	47602.9	4.23	47769	15.5927	16	2.76889
JB020_s2	29/09/2022	1692	17110.5	6.35	17049	5.60467	6	1911	42447	4.68	42606	13.9038	14	2.48076
JB020_s3_3_PEAKS	29/09/2022	1323	16982.3	6.98	17101	5.56267	6	877	43843.1	4.98	44145	14.3611	14	2.5817
JB020_s4	29/09/2022	501	17879.3	5.58	17808	5.85648	6	2567	47778.3	4.79	47949	15.6501	16	2.67227
JB020_s5	29/09/2022	493	17198	5.32	17133	5.63334	6	1638	49154.4	6.14	49576	16.1009	16	2.85814
JB020_s6	29/09/2022	272	17036.5	6.93	17112	5.58042	6	1994	50573.2	5.28	51060	16.5656	17	2.96853
JB039_s1	29/09/2022	834	12972.6	6.43	12950	4.24927	4	3092	38975.1	4.3	38987	12.7666	13	3.00441
JB039_s2	29/09/2022	656	12835	5.22	12869	4.20419	4	2231	41159.5	5.1	41157	13.4821	13	3.20682
JB039_s3	29/09/2022	513	12682.5	6.11	12723	4.15424	4	2328	38517.8	5.67	38838	12.6168	13	3.03708
JB039_s4	29/09/2022	404	12986.3	6.52	12923	4.25376	4	1818	38133	5.94	38096	12.4908	12	2.9364
JB039_s5	29/09/2022	337	13003	5.68	12986	4.25922	4	2288	39114	4.96	39179	12.8121	13	3.00809
JB047_s1_Low quality	29/09/2022	611	11524.1	5.8	11494	3.77481	4	1659	35140.3	9.83	34591	11.5105	12	3.04928
JB047_s2	29/09/2022	632	13393.4	6.53	13318	4.3871	4	1758	41846.2	6.38	41688	13.707	14	3.1244
JB047_s3	29/09/2022					0	0	2357	40195.6	6.19	39949	13.1664	13	#DIV/0!
JB047_s4	29/09/2022	310	13154	5.15	13090	4.30871	4	1246	40175.1	5.96	40011	13.1596	13	3.0542
JB047_s5	29/09/2022					0	0	921	49898.4	5	50027	16.3446	16	#DIV/0!
JB063_s1	29/09/2022	238	12863.5	4.86	12827	4.21352	4	2825	37391.9	4.16	37482	12.248	12	2.90683
JB063_s2	29/09/2022					0	0	2606	39326.1	4.24	39441	12.8815	13	#DIV/0!
JB063_s3	29/09/2022					0	0	1989	38267.7	3.79	38333	12.5349	13	#DIV/0!
JB063_s4	29/09/2022					0	0	1753	40243	3.98	40340	13.1819	13	#DIV/0!
JB064_s1	29/09/2022	434	12023.9	6.92	12071	3.93852	4	2129	36977.6	5.02	37039	12.1123	12	3.07534
JB064_s2	29/09/2022	230	12699.7	5.75	12862	4.15988	4	2292	38305.4	5.25	38335	12.5472	13	3.01625
JB064_s3	29/09/2022					0	0	1141	37499.1	4.26	37561	12.2831	12	#DIV/0!
JB064_s4	29/09/2022	358	12362	5.8	12386	4.04926	4	2557	38150.6	5.45	38164	12.4965	12	3.08612
JB064_s5	29/09/2022	363	12031.3	6.51	12037	3.94093	4	1998	36767.4	3.79	36832	12.0434	12	3.05598
														#DIV/0!
diploidstandard	28/09/2022	4008	6105.8	6.06	6107									#DIV/0!
JB029_2_s1	30/09/2022	626	13421.2	6.23	13381	4.39621	4	2304	39828.8	4.63	39793	13.0462	13	2.9676
JB029_2_s2	30/09/2022	520	13277.8	4.95	13279	4.34925	4	2100	40176	4.1	40284	13.16	13	3.02579
JB029_2_s3	30/09/2022	798	13602.1	6.43	13552	4.45547	4	2391	40398.2	4.01	40378	13.2327	13	2.97
JB029_2_s4	30/09/2022	507	13259.4	4.83	13261	4.34323	4	2412	39765.2	3.89	39746	13.0254	13	2.99901
JB029_2_s5	30/09/2022	460	13442.9	6.18	13521	4.40333	4	2131	40168.5	4.36	40187	13.1575	13	2.98808
JB029_2_s6	30/09/2022	452	13562.1	4.69	13512	4.44235	4	2757	41619.7	4.46	41655	13.6328	14	3.06883
JB029_2_s7	30/09/2022	472	13822.9	5.9	13822	4.52778	5	2469	41924.9	4.39	41927	13.7328	14	3.03301
JB029_2_s8	30/09/2022	631	14085.4	6.85	13972	4.61377	5	2884	41620.1	4.87	41582	13.633	14	2.95484
JB029_2_s9	30/09/2022	654	14120.9	6.9	14084	4.62541	5	3272	41207.2	4.38	41168	13.4977	13	2.91817
JB029_2_s10	30/09/2022	637	13452.3	4.81	13444	4.4064	4	2582	40448.4	5.31	40348	13.2492	13	3.00681
JB029_6_s1	30/09/2022	207	13026.3	5.25	13018	4.26687	4	509	50871.6	3.86	51007	16.6634	17	3.90528
JB029_6_s2	30/09/2022	267	12620.8	6.67	12734	4.13405	4	1375	37812.1	4.52	37987	12.3856	12	2.99601
JB029_6_s3	30/09/2022					0	0	1702	39027.9	5.26	39210	12.7839	13	#DIV/0!
JB029_6_s4	30/09/2022	322	12954.9	5.74	12962	4.24348	4	2024	38708.8	6.17	38884	12.6793	13	2.98796
JB029_6_s5	30/09/2022	602	12943.6	6	12952	4.23977	4	1958	40515.8	4.31	40582	13.2712	13	3.13018
JB029_6_s6	30/09/2022	407	13844.5	6.38	13795	4.53487	5	1822	40849.2	5.79	40842	13.3804	13	2.95057
JB029_6_s7	30/09/2022	401	12754.7	6.42	12815	4.17791	4	1847	38660.3	5.67	38697	12.6635	13	3.03105
JB029_6_s8	30/09/2022	405	13104.9	6.27	13097	4.29259	4	1497	38522.8	6.78	38681	12.6184	13	2.93958
JB029_6_s9	30/09/2022	357	13457.8	5.79	13452	4.40821	4	2310	39248.1	5.2	39242	12.856	13	2.91638
JB029_6_s10	30/09/2022	528	12820.7	6.5	12863	4.19953	4	1983	40767.4	5.25	40702	13.3537	13	3.1798
diploidstandard	28/09/2022	4008	6105.8	6.06	6107									#DIV/0!
JB034_1_s	2022-11-30					0	0	687	34859.8	6.03	34779	11.4186	11	#DIV/0!
JB034_1_s1	2022-11-30					0	0	375	37097.2	7.3	37082	12.1515	12	#DIV/0!
JB034_1_s2	2022-11-30					0	0	509	35398.2	6.84	35612	11.5949	12	#DIV/0!
JB034_1_s3	2022-11-30					0	0	788	35901.8	6.36	35740	11.7599	12	#DIV/0!
JB034_1_s5	2022-11-30					0	0	687	34859.8	6.03	34779	11.4186	11	#DIV/0!
JB034_1_s6	2022-11-30					0	0	606	35456.9	5.9	35376	11.6142	12	#DIV/0!
JB034_1_s8	2022-11-30					0	0	566	35513.6	5.96	35426	11.6327	12	#DIV/0!
JB034_1_s9	2022-11-30					0	0	1412	34925.2	7.13	34912	11.44	11	#DIV/0!
JB034_5_s1	2022-12-02					0	0	1412	36980.4	6.73	36847	12.1132	12	#DIV/0!
JB034_5_s2	2022-12-02					0	0	970	37100.7	6.61	37051	12.1526	12	#DIV/0!
JB034_5_s3	2022-12-02					0	0	1500	36806	7.13	36569	12.0561	12	#DIV/0!
JB034_5_s4	2022-12-02					0	0	3110	36371.6	6.85	36316	11.9138	12	#DIV/0!
JB034_5_s5	2022-12-02					0	0	1716	36860.7	6.57	36725	12.074	12	#DIV/0!
JB034_5_s6	2022-12-02					0	0	941	36852.8	6.3	36672	12.0714	12	#DIV/0!
JB034_5_s7	2022-12-02					0	0	1791	36741.4	6.96	36764	12.0349	12	#DIV/0!
JB034_5_s8	2022-12-02					0	0	2341	35541.8	7.39	35500	11.642	12	#DIV/0!
JB034_5_s9	2022-12-02					0	0	1709	36327.3	7	36103	11.8993	12	#DIV/0!
JB034_5_s10	2022-12-02					0	0	1999	36789.1	6.75	36685	12.0506	12	#DIV/0!
JB034_6_s1	2022-12-02					0	0	3539	37195.2	7.28	37113	12.1836	12	#DIV/0!
JB034_6_s2	2022-12-02					0	0	4795	37717.8	6.39	37650	12.3547	12	#DIV/0!
JB034_6_s3	2022-12-02	1175	11818	11.58	11760	3.87108	4	3910	37745.6	5.83	37694	12.3638	12	3.1939
JB034_6_s4	2022-12-02	1998	11622.6	14.64	11638	3.80707	4	3045	37072	7.21	37004	12.1432	12	3.18965
JB034_6_s5	2022-12-02					0	0	318	37636.5	5.83	37804	12.3281	12	#DIV/0!
JB034_6_s6	2022-12-02					0	0	1505	37640.2	6.63	37411	12.3293	12	#DIV/0!
JB034_6_s7_lo_qual_embryo	2022-12-02	791	9941.58	14.22	9896	3.25644	3	2790	36135.6	7.14	35922	11.8365	12	3.63479
JB034_6_s8	2022-12-02	1458	10213.8	14.45	10202	3.3456	3	2866	34894.3	7.98	34945	11.4299	11	3.41639
JB034_6_s10	2022-12-02					0	0	4095	37109.2	6.58	37008	12.1554	12	#DIV/0!
JB031_4_s1	2022-12-05					0	0	4173	36995.5	7.05	36884	12.1182	12	#DIV/0!
JB031_4_s2	2022-12-05					0	0	3889	36665.5	7.12	36605	12.0101	12	#DIV/0!
JB031_4_s3	2022-12-05	750	9614.27	11.75	9724	3.14923	3	2450	37160.3	7.04	37135	12.1721	12	3.86512
JB031_4_s4	2022-12-05					0	0	1760	36523.9	7.92	36624	11.9637	12	#DIV/0!
JB031_4_s5	2022-12-05					0	0	1007	37068.9	6.78	36886	12.1422	12	#DIV/0!
JB031_4_s6	2022-12-05					0	0	2669	36257.3	6.98	36248	11.8764	12	#DIV/0!
JB031_4_s7	2022-12-05	2079	11556.5	13.82	11562	3.78543	4	3725	36440.1	7.31	36413	11.9362	12	3.1532
JB031_4_s8	2022-12-05					0	0	1925	39221.9	7.04	39025	12.8474	13	#DIV/0!
JB031_4_s9	2022-12-05					0	0	4249	36817.3	7.41	36745	12.0598	12	#DIV/0!
JB031_4_s10	2022-12-05					0	0	5643	36220.2	8.24	36281	11.8642	12	#DIV/0!
JB031_5_s1	2022-12-05					0	0	6333	35708.7	8.43	35555	11.6966	12	#DIV/0!
JB031_5_s2	2022-12-05	800	12273.5	11.7	12190	4.02028	4	4604	35830.1	8.35	35733	11.7364	12	2.9193
JB031_5_s3	2022-12-05					0	0	1929	36660.2	7.24	36526	12.0083	12	#DIV/0!
JB031_5_s4	2022-12-05					0	0	2053	36949.1	7.19	36826	12.103	12	#DIV/0!
JB031_5_s5	2022-12-05					0	0	6804	37478.3	7.38	37394	12.2763	12	#DIV/0!
JB031_5_s6	2022-12-05	1023	12533.4	12.8	12446	4.10541	4	6308	36450.9	8.23	36394	11.9398	12	2.9083
JB031_5_s7	2022-12-05	1645	12949	12.87	12898	4.24154	4	4576	37351.8	7.23	37289	12.2348	12	2.88453
JB031_5_s8	2022-12-05					0	0	4041	35864.1	7.57	35817	11.7475	12	#DIV/0!
JB031_5_s9	2022-12-05					0	0	3286	36276.9	7.38	36189	11.8828	12	#DIV/0!
JB032_3_s1	2022-12-05					0	0	2156	37371	6.47	37304	12.2412	12	#DIV/0!
JB032_3_s2	2022-12-05	1247	12595.9	10.33	12550	4.12587	4	4201	37507.3	5.95	37483	12.2858	12	2.97775
JB032_3_s3	2022-12-05					0	0	1657	37045.7	6.57	37150	12.1346	12	#DIV/0!
JB032_3_s4	2022-12-05	510	12476.1	10.14	12499	4.08663	4	2779	36725.9	6.3	36799	12.0298	12	2.94371
JB032_3_s5	2022-12-05					0	0	3880	38505.5	5.82	38442	12.6128	13	#DIV/0!
JB032_3_s6	2022-12-05					0	0	1746	37276.7	6.09	37310	12.2103	12	#DIV/0!
JB032_3_s7	2022-12-05					0	0	1972	37401.1	6	37365	12.251	12	#DIV/0!
JB032_3_s8	2022-12-05					0	0	749	36487.7	6.94	36718	11.9518	12	#DIV/0!
JB032_3_s9	2022-12-05					0	0	4590	37594.6	6.03	37569	12.3144	12	#DIV/0!
JB032_3_s10	2022-12-05					0	0	2002	37371.8	7.16	37470	12.2414	12	#DIV/0!
JB032_4_s1	2022-12-05	755	12795.4	8.7	12842	4.19124	4	3760	36823.2	6.49	36915	12.0617	12	2.87784
JB032_4_s2	2022-12-05					0	0	4194	35816.7	7.9	35991	11.732	12	#DIV/0!
JB032_4_s4	2022-12-05					0	0	2797	36562	7.07	36549	11.9761	12	#DIV/0!
JB032_4_s6	2022-12-05					0	0	2092	35954	7.48	36134	11.777	12	#DIV/0!
JB032_4_s7	2022-12-05	1091	12532.3	9.51	12543	4.10505	4	6029	36099.8	7.57	36160	11.8248	12	2.88054
JB032_4_s8	2022-12-05					0	0	1700	36644.7	7.78	36887	12.0032	12	#DIV/0!
JB032_4_s9	2022-12-05					0	0	2099	36948.9	6.85	37095	12.1029	12	#DIV/0!
JB032_5_s1	2022-12-05					0	0	2779	35568.7	6.81	35659	11.6508	12	#DIV/0!
JB032_5_s2	2022-12-05					0	0	4301	39012.1	6.17	39000	12.7787	13	#DIV/0!
JB032_5_s3	2022-12-05					0	0	2441	37919.8	6.88	37978	12.4209	12	#DIV/0!
JB032_5_s4	2022-12-05					0	0	2991	37044.1	6.87	37066	12.1341	12	#DIV/0!
JB032_5_s5	2022-12-05					0	0	3976	37754.6	5.66	37747	12.3668	12	#DIV/0!
JB032_5_s6	2022-12-05					0	0	2129	36092.1	7.89	36176	11.8222	12	#DIV/0!
JB032_5_s7	2022-12-05					0	0	1864	36647.5	6.34	36725	12.0042	12	#DIV/0!
JB032_5_s8	2022-12-05					0	0	2705	37687.5	7.62	37721	12.3448	12	#DIV/0!
JB032_5_s9	2022-12-05	1060	13024	11.11	12974	4.2661	4	2340	48907.1	5.81	48995	16.0199	16	3.75516
JB032_5_s10	2022-12-05					0	0	3627	37533.5	5.58	37563	12.2944	12	#DIV/0!
JB033_2_s1	2022-12-05					0	0	2545	39791.5	6.19	39832	13.034	13	#DIV/0!
JB033_2_s2	2022-12-05					0	0	1882	37081.2	7.65	37091	12.1462	12	#DIV/0!
JB033_2_s3	2022-12-05					0	0	2452	37001.5	7	36923	12.1201	12	#DIV/0!
JB033_2_s4	2022-12-05					0	0	1784	38642.2	7.71	38364	12.6575	13	#DIV/0!
JB033_2_s5	2022-12-05					0	0	1467	37173.3	8.05	37014	12.1764	12	#DIV/0!
JB033_2_s7	2022-12-05					0	0	2608	36940.3	7.72	37133	12.1001	12	#DIV/0!
JB033_2_s8	2022-12-05					0	0	4935	37631.4	7.22	37644	12.3264	12	#DIV/0!
JB033_2_s10	2022-12-05					0	0	1103	36557.2	6.92	36458	11.9746	12	#DIV/0!
JB030_2_s1	2022-12-06					0	0	3061	34230.6	8.9	34186	11.2125	11	#DIV/0!
JB030_2_s2	2022-12-06					0	0	3961	32819.1	8.44	32824	10.7501	11	#DIV/0!
JB030_2_s3	2022-12-06					0	0	3076	32696.4	8.13	32639	10.71	11	#DIV/0!
JB030_2_s4	2022-12-06					0	0	3423	32280.5	8.6	32232	10.5737	11	#DIV/0!
JB030_2_s5	2022-12-06					0	0	5136	32576.4	8.45	32491	10.6707	11	#DIV/0!
JB030_2_s6	2022-12-06	2869	11090.5	13.6	11023	3.63277	4	5989	32554.4	9.01	32543	10.6634	11	2.93535
JB030_2_s7	2022-12-06	1366	11838.1	13.72	11806	3.87766	4	4322	33319.7	7.57	33304	10.9141	11	2.81461
JB030_2_s9	2022-12-06	1762	11440.1	16.35	11296	3.74728	4	5615	32413.8	7.87	32344	10.6174	11	2.83336
JB030_2_s10	2022-12-06					0	0	3310	32718.5	7.98	32713	10.7172	11	#DIV/0!
JB030_5_s1	2022-12-06					0	0	2944	32434.8	8.92	32464	10.6243	11	#DIV/0!
JB030_5_s2	2022-12-06	1136	11629	14.84	11423	3.80917	4	4424	32187.3	8.51	32231	10.5432	11	2.76785
JB030_5_s3	2022-12-06	1673	11256.9	15.01	11226	3.68729	4	3764	32518.5	8.27	32489	10.6517	11	2.88875
JB030_5_s4	2022-12-06					0	0	4155	33042.7	8.44	33050	10.8234	11	#DIV/0!
JB030_5_s5	2022-12-06					0	0	3871	33003.3	7.59	32939	10.8105	11	#DIV/0!
JB030_5_s7	2022-12-06					0	0	3826	31902.2	9.11	31917	10.4498	10	#DIV/0!
JB030_5_s8	2022-12-06					0	0	3190	32504.2	8.99	32616	10.647	11	#DIV/0!
JB030_5_s10	2022-12-06	1269	11211.5	14.03	11186	3.67241	4	3995	33026	8.06	32871	10.8179	11	2.94572
JB020_1_s1	2023-01-11	317	13623.8	6.32	13624	4.28527	4	2017	39369.3	5.51	39519	12.3834	12	2.88975
JB020_1_s2	2023-01-11	450	14430.1	5.79	14451	4.53891	5	2823	41589.8	5.1	41600	13.0818	13	2.88215
JB020_1_s3	2023-01-11					0	0	1570	40610.6	4.78	40810	12.7738	13	#DIV/0!
JB020_1_s4	2023-01-11					0	0	1466	39864.5	4.33	39899	12.5391	13	#DIV/0!
JB020_1_s5	2023-01-11					0	0	1197	41116.8	4.27	41194	12.933	13	#DIV/0!
JB020_1_s6	2023-01-11					0	0	965	40552.1	4.66	40604	12.7554	13	#DIV/0!
JB020_1_s7	2023-01-11					0	0	1261	38652.8	5.12	38605	12.158	12	#DIV/0!
JB020_1_s8	2023-01-11					0	0	1355	39485.9	4.33	39489	12.42	12	#DIV/0!
JB020_1_s9	2023-01-11					0	0	1617	39127.6	5.03	39176	12.3073	12	#DIV/0!
JB020_1_s10	2023-01-11	252	13385	6.3	13431	4.21018	4	1165	39021.5	5.97	39247	12.274	12	2.9153
JB020_2_s1	2023-01-11	423	13011.4	5.61	12966	4.09264	4	2531	38939.5	4.56	39029	12.2482	12	2.99273
JB020_2_s2	2023-01-11	518	13187.3	6.32	13211	4.148	4	1320	38213.1	5.96	38252	12.0197	12	2.89771
JB020_2_s3	2023-01-11					0	0	2072	38168.4	6.37	38401	12.0057	12	#DIV/0!
JB020_2_s4	2023-01-11					0	0	1503	38619.1	6.13	38820	12.1474	12	#DIV/0!
JB020_2_s6	2023-01-11	483	13214.4	6.45	13178	4.15652	4	1929	38141.4	6.01	38330	11.9972	12	2.88635
JB020_2_s7	2023-01-11					0	0	1322	38539.9	4.81	38649	12.1225	12	#DIV/0!
JB020_2_s8	2023-01-11	267	12856.7	5.46	12852	4.044	4	2107	38500.2	5.26	38671	12.11	12	2.99456
JB020_2_s9	2023-01-11					0	0	1248	38336.9	5	38312	12.0586	12	#DIV/0!
JB020_2_s10	2023-01-11					0	0	1294	39315.1	5.16	39291	12.3663	12	#DIV/0!
JB020_3_s1	2023-01-11					0	0	1887	41707.7	4.87	41637	13.1189	13	#DIV/0!
JB020_3_s2	2023-01-11					0	0	1605	39007.5	5.96	39062	12.2696	12	#DIV/0!
JB020_3_s3	2023-01-11					0	0	1539	38568.8	3.86	38538	12.1316	12	#DIV/0!
JB020_3_s4	2023-01-11					0	0	1395	39908.4	3.78	39933	12.5529	13	#DIV/0!
JB020_3_s5	2023-01-11	288	12771.3	4.58	12749	4.01713	4	1512	38160.9	5.33	38197	12.0033	12	2.98802
JB020_3_s6	2023-01-11	163	13130.6	5.88	13218	4.13015	4	1194	38628.5	4.71	38672	12.1504	12	2.94188
JB020_3_s7	2023-01-11	294	13252.5	5.96	13184	4.16848	4	1547	38844.9	4.63	38878	12.2184	12	2.93115
JB020_3_s8	2023-01-11	250	13582.8	6.34	13507	4.27239	4	1778	39297.5	3.94	39269	12.3608	12	2.89318
JB020_3_s9	2023-01-11					0	0	1448	38717.2	4	38754	12.1782	12	#DIV/0!
JB020_3_s10	2023-01-11					0	0	1454	39075.5	4.97	39057	12.291	12	#DIV/0!
JB033_2_s1	2023-01-12	474	12909	6.22	12941	4.06046	4	1999	38728.7	4.58	38811	12.1819	12	3.00013
JB033_2_s2	2023-01-12					0	0	890	39005	4.11	39023	12.2688	12	#DIV/0!
JB033_2_s3	2023-01-12	392	12909.9	6.33	12930	4.06073	4	1637	38335.1	5.41	38396	12.0581	12	2.96944
JB033_2_s4	2023-01-12	484	13302.1	6.86	13375	4.18409	4	2249	39812.7	4.79	39896	12.5228	13	2.99296
JB033_2_s5	2023-01-12					0	0	2310	38881.8	5.04	38889	12.23	12	#DIV/0!
JB033_2_s6	2023-01-12	630	13139.7	6.3	13118	4.13302	4	1791	39208.1	5.11	39434	12.3327	12	2.98394
JB033_2_s7	2023-01-12	345	13531.2	5.95	13561	4.25615	4	1798	37438.5	6.34	37569	11.7761	12	2.76683
JB033_2_s8	2023-01-12	383	13354	6.57	13332	4.20043	4	1610	38295.2	4.86	38246	12.0455	12	2.86768
JB033_2_s9	2023-01-12	399	12713.9	6.34	12701	3.99909	4	1433	38294.8	5.07	38545	12.0454	12	3.01203
JB033_2_s10	2023-01-12	421	12973.7	3.95	12964	4.0808	4	1277	37543.2	5.46	37665	11.809	12	2.89379
JB033_3_s1	2023-01-12	389	12355.2	6.8	12411	3.88627	4	1835	37129.6	5.7	37235	11.6789	12	3.00517
JB033_3_s2	2023-01-12	441	12893.5	5.73	12906	4.05558	4	1627	37719	5.63	37760	11.8643	12	2.92543
JB033_3_s3	2023-01-12	288	13215.6	4.5	13223	4.15688	4	1880	38479.1	5.01	38676	12.1034	12	2.91165
JB033_3_s4	2023-01-12					0	0	2218	37732.3	5.62	37807	11.8685	12	#DIV/0!
JB033_3_s5	2023-01-12					0	0	901	37665.3	4.57	37549	11.8474	12	#DIV/0!
JB033_3_s6	2023-01-12	379	13387.4	4.46	13399	4.21093	4	1341	39299.9	4.35	39324	12.3615	12	2.93559
JB033_3_s7	2023-01-12					0	0	1264	36695.6	4.56	36861	11.5424	12	#DIV/0!
JB033_3_s8	2023-01-12	176	12743.5	5.88	12727	4.0084	4	1032	37711.7	4.29	37781	11.862	12	2.95928
JB033_3_s9	2023-01-12					0	0	2112	37311	5.55	37417	11.736	12	#DIV/0!
JB033_3_s10	2023-01-12	263	12801.1	6.79	12824	4.02652	4	1429	37270.1	4.64	37375	11.7231	12	2.91147
JB033_5_s1	2023-01-12					0	0	1955	18425	6.35	18592	5.79547	6	#DIV/0!
JB033_5_s2	2023-01-12	243	12559.8	6.35	12515	3.95062	4	811	38995.9	4.56	0.9002	12.2659	12	3.10481
JB033_5_s3	2023-01-12	155	12988.8	6.22	12898	4.08553	4	700	37609.4	4.61	37725	11.8298	12	2.89554
JB033_5_s4	2023-01-12	196	12809	5.52	12843	4.02898	4	1258	37730.1	4.78	37723	11.8678	12	2.9456
JB033_5_s5	2023-01-12	395	12832.2	6.82	12907	4.03629	4	1289	38017.7	4.97	38030	11.9582	12	2.96268
JB033_5_s6	2023-01-12					0	0	1247	37456.6	4.68	37412	11.7818	12	#DIV/0!
JB033_5_s7	2023-01-12					0	0	1496	37998.3	5.56	38172	11.9522	12	#DIV/0!
JB033_5_s8	2023-01-12	489	12329.1	6.14	12322	3.87804	4	867	37446.1	4.13	37488	11.7785	12	3.03722
JB033_5_s9	2023-01-12					0	0	344	50117.2	3.9	50139	15.7641	16	#DIV/0!
JB033_5_s10	2023-01-12	218	12622.2	3.88	12637	3.97023	4	1419	37103	5.1	37180	11.6705	12	2.93951
JB032_2_s1	2023-01-13					0	0	3721	39117.7	4.52	39163	12.3042	12	#DIV/0!
JB032_2_s2	2023-01-13					0	0	3222	37963.7	4.51	37998	11.9413	12	#DIV/0!
JB032_2_s3	2023-01-13	432	13364.8	5.75	13344	4.20381	4	2611	38777.2	4.98	38850	12.1971	12	2.90144
JB032_2_s4	2023-01-13					0	0	2161	39262.2	4.02	39253	12.3497	12	#DIV/0!
JB032_2_s5	2023-01-13					0	0	2410	38176	4.22	38239	12.008	12	#DIV/0!
JB032_2_s6	2023-01-13					0	0	2611	38749.1	4.84	38813	12.1883	12	#DIV/0!
JB032_2_s7	2023-01-13					0	0	2576	37959.8	4.18	38009	11.94	12	#DIV/0!
JB032_2_s8	2023-01-13					0	0	1519	37906.2	3.64	37912	11.9232	12	#DIV/0!
JB032_2_s9	2023-01-13	364	12236.8	6.41	12175	3.84902	4	2171	38175.5	5.02	38338	12.0079	12	3.11973
JB032_2_s10	2023-01-13					0	0	1971	37334.1	4.66	37462	11.7432	12	#DIV/0!
JB032_4_s1	2023-01-13	268	12741.2	5.94	12713	4.00767	4	1446	38223.6	4.03	38300	12.023	12	3
JB032_4_s2	2023-01-13	308	13102.7	5.96	13112	4.12137	4	1602	37910.3	3.8	38017	11.9245	12	2.89333
JB032_4_s3	2023-01-13	239	12841.7	4.73	12851	4.03927	4	14430	38935.7	4.32	39002	12.247	12	3.03198
JB032_4_s4	2023-01-13	359	13093.2	6.96	13063	4.11839	4	574	50869.4	3.83	51020	16.0007	16	3.88517
JB032_4_s5	2023-01-13	477	13238.6	5.93	13223	4.16412	4	1215	38585.1	6.13	38740	12.1367	12	2.91459
JB032_4_s6	2023-01-13	213	13168.9	5.85	13153	4.14219	4	1398	39013.3	4.13	39108	12.2714	12	2.96254
JB032_4_s7	2023-01-13	444	12835.4	6.2	12862	4.03731	4	2077	38670.2	4.4	38652	12.1635	12	3.01277
JB032_4_s8	2023-01-13	201	13218.8	5.58	13221	4.15791	4	1121	38944.5	3.84	38975	12.2497	12	2.94613
JB032_4_s9	2023-01-13	299	13634	5.46	13593	4.2885	4	2035	37855.2	4.63	37917	11.9071	12	2.77653
JB032_4_s10	2023-01-13	182	12952.6	5.59	12946	4.07416	4	1467	37911.3	3.76	37890	11.9248	12	2.92693
JB032_5_s1	2023-01-13					0	0	2286	38979.4	3.49	38970	12.768	13	#DIV/0!
JB032_5_s2	2023-01-13					0	0	789	38500.1	4.47	38614	12.11	12	#DIV/0!
JB032_5_s3	2023-01-13					0	0	1290	39890.6	3.11	39851	12.5473	13	#DIV/0!
JB032_5_s4	2023-01-13	206	13013.1	4.02	12994	4.0932	4	1605	37178.1	4.99	37249	11.6941	12	2.85697
JB032_5_s5	2023-01-13	199	12913.5	4.76	12941	4.06187	4	1857	39593.9	4.98	39686	12.454	12	3.06608
JB032_5_s6	2023-01-13					0	0	793	38582.1	3.76	38536	12.1358	12	#DIV/0!
JB032_5_s7	2023-01-13	240	13196.1	6.18	13128	4.15075	4	1478	38206.4	3.52	38197	12.0176	12	2.89529
JB032_5_s8	2023-01-13					0	0	684	39255.9	4.41	39315	12.3477	12	#DIV/0!
JB032_5_s9	2023-01-13					0	0	646	37335.4	4.1	37387	11.7436	12	#DIV/0!
JB032_5_s10	2023-01-13	213	12481.6	5.31	12546	3.92602	4	1632	38467.9	5.31	12546	12.0998	12	3.08196
JB035_1_s1	2023-01-17					0	0	2334	37836.2	6.01	37896	11.9011	12	#DIV/0!
JB035_1_s2	2023-01-17	369	13600.8	5.08	13593	4.27804	4	1849	38979.3	5.29	39082	12.2607	12	2.86596
JB035_1_s3	2023-01-17					0	0	1165	38816.1	4.64	38989	12.2094	12	#DIV/0!
JB035_1_s4	2023-01-17	349	12854.4	7.64	12925	4.04328	4	1934	39480.5	5.91	39716	12.4184	12	3.07135
JB035_1_s5	2023-01-17	358	13166.3	5.93	13195	4.14139	4	1894	38166.7	5.33	38352	12.0051	12	2.89881
JB035_1_s6	2023-01-17	427	13351.5	5.97	13425	4.19965	4	1865	38892.8	4.49	38952	12.2335	12	2.91298
JB035_1_s7	2023-01-17	545	13272.9	6.96	13335	4.17491	4	1932	38513.2	4.88	38634	12.1141	12	2.90165
JB035_1_s8	2023-01-17	222	13811.7	5.98	13881	4.34438	4	1144	39522.5	4.74	39775	12.4316	12	2.86153
JB035_1_s10	2023-01-17	297	13342.3	6.02	13352	4.19675	4	1741	38274.1	5.42	38457	12.0389	12	2.86862
JB036_1_s1	2023-01-20	573	13440.4	5.6	13476	4.22761	4	2923	38790.1	5.58	38916	12.2012	12	2.88608
JB036_1_s2	2023-01-20	987	12986.4	6.76	13002	4.0848	4	1990	39288.8	4.31	39315	12.3581	12	3.02538
JB036_1_s3	2023-01-20	752	12666.2	6.64	12675	3.98407	4	3242	39127.4	4.59	39166	12.3073	12	3.08913
JB036_1_s4	2023-01-20	923	13400.3	6.19	13434	4.215	4	2396	40503.8	4.18	40549	12.7402	13	3.02259
JB036_1_s5	2023-01-20	790	13366.2	5.98	13351	4.20426	4	2620	39129.3	4.95	39248	12.3079	12	2.92748
JB036_1_s6	2023-01-20					0	0	1972	39629.3	4.64	39641	12.4652	12	#DIV/0!
JB036_1_s7	2023-01-20	604	13398.6	5.77	13355	4.21444	4	2578	39711.3	4.31	39728	12.491	12	2.96385
JB036_1_s8	2023-01-20					0	0	1654	39222	4.31	39333	12.3371	12	#DIV/0!
JB036_1_s9	2023-01-20	662	13039.2	5.96	13062	4.1014	4	1854	39228	3.67	39270	12.3389	12	3.00847
JB036_1_s10	2023-01-20	577	13512.9	5.37	13510	4.25041	4	2979	40521.1	4.22	40499	12.7457	13	2.9987
JB036_2_s1	2023-01-20	271	13286.1	3.62	13282	4.17907	4	1878	39120.3	4.32	39226	12.3051	12	2.94445
JB036_2_s2	2023-01-20	285	13040.9	3.67	13029	4.10195	4	1581	40196.7	3.72	40251	12.6436	13	3.08234
JB036_2_s3	2023-01-20	752	12666.2	6.64	12675	3.98407	4	3242	39127.4	4.59	39166	12.3073	12	3.08913
JB036_2_s4	2023-01-20	454	12749.3	8.19	12772	4.01022	4	1265	39083	4.53	39102	12.2933	12	3.0655
JB036_2_s5	2023-01-20					0	0	1234	39625.5	3.91	39637	12.464	12	#DIV/0!
JB036_2_s6	2023-01-20	513	13141.2	4.89	13129	4.1335	4	1777	38917.7	4.53	38903	12.2413	12	2.9615
JB036_2_s7	2023-01-20	303	12941.5	5.45	13000	4.07067	4	1589	38980.3	4.23	38930	12.261	12	3.01204
JB036_2_s8	2023-01-20	460	12768.9	6.49	12749	4.01638	4	1450	37807.3	5.56	37913	11.8921	12	2.96089
JB036_2_s9	2023-01-20	404	12843.6	4.63	12860	4.03989	4	1382	36314.8	5.11	36274	11.4226	11	2.82745
JB036_2_s10	2023-01-20	389	13216.2	5.37	13200	4.15709	4	1364	38977.8	4.85	39033	12.2602	12	2.94923
JB036_3_s1	2023-01-25					0	0	2239	40466.8	4.65	40420	12.7286	13	#DIV/0!
JB036_3_s2	2023-01-25	287	14439.1	4.32	14429	4.54172	5	982	41788.4	3.61	41777	13.1443	13	2.89412
JB036_3_s3	2023-01-25					0	0	1589	40586.4	4.19	40559	12.7662	13	#DIV/0!
JB036_3_s4	2023-01-25	356	13489.5	3.37	13517	4.24305	4	1444	39586.4	3.87	39613	12.4517	12	2.9346
JB036_3_s5	2023-01-25					0	0	1442	39451.7	4.81	39453	12.4093	12	#DIV/0!
JB036_3_s6	2023-01-25					0	0	1167	40051	4.45	40176	12.5978	13	#DIV/0!
JB036_3_s7	2023-01-25	412	13490.6	5.1	13469	4.24339	4	1343	40331.6	4.34	40195	12.6861	13	2.9896
JB036_3_s8	2023-01-25	592	13607.3	5.74	13602	4.2801	4	1697	39833	4.42	40018	12.5292	13	2.92733
JB036_3_s9	2023-01-25	225	13506.9	5.12	13413	4.24851	4	1280	39350.5	3.91	39335	12.3775	12	2.91337
JB036_3_s10	2023-01-25	398	13669.7	3.95	13681	4.29972	4	1589	39245.4	4.78	39265	12.3444	12	2.87098
JB036_4_s1	2023-01-25	367	13643.5	3.55	13638	4.29147	4	1326	38777.5	4.42	38749	12.1972	12	2.84221
JB036_4_s2	2023-01-25	325	14375.9	6.31	14302	4.52185	5	982	39849.6	4.23	39759	12.5345	13	2.77197
JB036_4_s3	2023-01-25	155	10257.6	6.13	10222	3.22648	3	1238	41214.3	3.78	41110	12.9637	13	4.01791
JB036_4_s4	2023-01-25					0	0	1459	41703.1	5.31	41596	13.1175	13	#DIV/0!
JB036_4_s5	2023-01-25					0	0	1176	38918.7	4.22	38810	12.2417	12	#DIV/0!
JB036_4_s6	2023-01-25	252	11295.3	5.03	11333	3.55286	4	910	39337.6	4.59	39317	12.3734	12	3.48266
JB036_4_s7	2023-01-25					0	0	1370	41596.2	4.43	41440	13.0838	13	#DIV/0!
JB036_4_s8	2023-01-25	468	14055.3	6.73	13985	4.42101	4	1220	40401.4	4.18	40237	12.708	13	2.87446
JB036_4_s9	2023-01-25	376	14026.8	6.12	13978	4.41205	4	1468	40572.3	4.48	40568	12.7618	13	2.89249
JB036_4_s10	2023-01-25	322	13040.2	6.14	13072	4.10173	4	1295	41556.9	5.02	41420	13.0715	13	3.18682
JB036_5_s1	2023-01-25	372	13427.1	3.93	13465	4.22341	4	1563	39099.4	5.21	39321	12.2985	12	2.91198
JB036_5_s2	2023-01-25					0	0	1566	40509.6	5.06	40509	12.7421	13	#DIV/0!
JB036_5_s3	2023-01-25	538	13548.8	5.96	13584	4.26168	4	2044	40894.9	4.25	40813	12.8633	13	3.01836
JB036_5_s4	2023-01-25	420	10901.3	6.96	10821	3.42894	3	1418	40946	4.13	40851	12.8793	13	3.75607
JB036_5_s5	2023-01-25					0	0	1017	38399.7	6.44	38487	12.0784	12	#DIV/0!
JB036_5_s6	2023-01-25	144	11110.6	4.14	11130	3.49477	3	1452	38297.5	5.83	38550	12.0462	12	3.44694
JB036_5_s7	2023-01-25					0	0	1073	39931.9	5.46	39913	12.5603	13	#DIV/0!
JB036_5_s8	2023-01-25	487	14558.3	6.35	14551	4.57924	5	1230	39943.8	5.41	39841	12.5641	13	2.74371
JB036_5_s9	2023-01-25					0	0	675	39320.2	5.21	39370	12.3679	12	#DIV/0!
JB036_5_s10	2023-01-25					0	0	1445	41026.6	5.41	40937	12.9047	13	#DIV/0!
JB035_1_s2	2023-02-03					0	0	1692	30673.6	8.3	30474	9.64819	10	#DIV/0!
JB035_1_s3	2023-02-03					0	0	1003	29941.1	6.79	30073	9.4178	9	#DIV/0!
JB035_1_s7	2023-02-03	507	8111.61	6.94	8096	2.55146	3	1714	38111.1	4.56	38200	11.9876	12	4.69833
JB035_1_s8	2023-02-03	370	13524.6	4.43	13477	4.25409	4	1939	38980.7	4.82	39074	12.2612	12	2.8822
JB035_1_s9	2023-02-03					0	0	1622	39008.7	4.32	39020	12.2699	12	#DIV/0!
JB035_1_s10	2023-02-03					0	0	1307	39457.1	4.98	39351	12.411	12	#DIV/0!
JB036_6_s1	2023-02-03					0	0	2523	46338.7	5.84	46335	14.5756	15	#DIV/0!
JB036_6_s2	2023-02-03					0	0	2822	35145.5	9.54	35039	11.0548	11	#DIV/0!
JB035_2_s1	2023-02-09					0	0	1671	38243.1	5.38	38234	12.0291	12	#DIV/0!
JB035_2_s2	2023-02-09					0	0	1755	36167.9	6.05	36232	11.3764	11	#DIV/0!
JB035_2_s3	2023-02-09	324	13838.7	4.68	13778	4.35288	4	1529	39363.6	3.75	39294	12.3816	12	2.84445
JB035_2_s4	2023-02-09	631	13736.3	5.57	13738	4.32066	4	2562	40577	4.35	40486	12.7633	13	2.95401
JB035_2_s5	2023-02-09	241	12851	5.62	12899	4.04219	4	1282	38095.3	5.31	38134	11.9827	12	2.9644
JB035_2_s7	2023-02-09					0	0	1606	41986.3	6.09	41662	13.2065	13	#DIV/0!
JB035_2_s8	2023-02-09	437	13419	5.89	13398	4.22086	4	2264	40561	4.56	40443	13.286	13	3.14771
JB035_2_s9	2023-02-09	265	14150.6	4.22	14111	4.45098	4	1601	40908	4.27	40784	12.8674	13	2.89091
JB035_2_s10	2023-02-09	467	12867.4	5.21	12911	4.04736	4	1790	39802.8	5.81	39678	12.5197	13	3.09331
JB035_4_s1	2023-02-09					0	0	1358	37410.5	6.39	37552	11.7673	12	#DIV/0!
JB035_4_s2	2023-02-09	535	11887.5	5.43	11866	3.73914	4	1730	41859.6	6.76	41519	13.1667	13	3.52132
JB035_4_s3	2023-02-09	562	12627.2	6.09	12618	3.97183	4	2131	38979.9	4.3	38886	12.2609	12	3.08697
JB035_4_s4	2023-02-09	589	12460.5	5.27	12461	3.91938	4	1262	38123	4.84	37899	11.9914	12	3.05951
JB035_4_s5	2023-02-09	386	13020.8	4.38	12986	4.09561	4	1743	40776.8	5	40794	12.8261	13	3.13167
JB035_4_s6	2023-02-09	426	13392	4.88	13340	4.21237	4	1504	39211.1	4.72	39074	12.3336	12	2.92795
JB035_4_s7	2023-02-09	433	10086.5	4.92	10110	3.17266	3	1271	38666.8	4.58	38528	12.1624	12	3.8335
JB035_4_s8	2023-02-09					0	0	1290	39001	3.93	38995	12.2675	12	#DIV/0!
JB035_4_s9	2023-02-09	301	12692.7	4.66	12720	3.99242	4	577	38401.8	2.32	38446	12.0791	12	3.02549
JB035_4_s10	2023-02-09					0	0	729	38634.6	4.15	38685	12.1523	12	#DIV/0!
JB035_5_s1	2023-02-09	533	13488.9	5.99	13478	4.24285	4	1486	40742.2	4.86	40628	12.8152	13	3.02043
JB035_5_s2	2023-02-09	396	13041.2	6.22	13026	4.10204	4	1184	38594.8	4.59	38574	12.1398	12	2.95945
JB035_5_s3	2023-02-09	272	13138.7	4.3	13160	4.13269	4	1305	40683.3	4.66	40537	12.7967	13	3.09645
JB035_5_s4	2023-02-09	521	13735.6	6.06	13708	4.32044	4	1651	39025.4	4	39035	12.2752	12	2.84119
JB035_5_s5	2023-02-09	484	13462.3	5.64	13408	4.2345	4	1347	39510.8	4.45	39435	12.4279	12	2.93492
JB035_5_s6	2023-02-09	337	13428.5	4.27	13389	4.22386	4	1306	39064.8	4.7	38929	12.2876	12	2.90909
JB035_5_s7	2023-02-09	274	13130.1	4.8	13100	4.13	4	1341	38394.6	4.83	38396	12.0768	12	2.92416
JB035_5_s8	2023-02-09					0	0	735	38489.9	4.8	38438	12.1068	12	#DIV/0!
JB035_5_s9	2023-02-09	217	14036.3	3.38	14049	4.41504	4	1189	38988.3	3.89	38880	12.2635	12	2.77767
JB035_5_s10	2023-02-09	453	13006.5	6.51	12982	4.0911	4	658	37903.8	4.1	37905	11.9224	12	2.91423
JB035_6_s1	2023-02-09	526	12367.1	7.74	12382	3.88999	4	2768	37631.4	5.03	37630	11.8367	12	3.04287
JB035_6_s2	2023-02-09	749	12808.7	8.7	12800	4.02889	4	2536	38960.3	5.86	38858	12.2547	12	3.04172
JB035_6_s3	2023-02-09	602	12052.3	8.65	11994	3.79099	4	2769	38130.4	4.71	38074	11.9937	12	3.16374
JB035_6_s4	2023-02-09	1031	13028.6	8.97	12986	4.09807	4	2336	41369.4	7.71	41277	13.0125	13	3.17528
JB035_6_s6	2023-02-09	445	12891.5	5.54	12934	4.05495	4	2718	39679	5.04	39483	12.4808	12	3.07791
JB035_6_s7	2023-02-09	533	13425.4	6.07	13377	4.22288	4	2184	40881.8	5.97	40840	12.8591	13	3.04511
JB035_6_s8	2023-02-09	604	12524.2	6.46	12522	3.9394	4	2465	37308.6	4.94	37259	11.7352	12	2.97893
JB035_6_s9	2023-02-09	270	13366.6	5.63	13285	4.20437	4	1701	37552.5	5.71	37507	11.8119	12	2.80944
JB035_6_s10	2023-02-09					0	0	2117	36865.5	5.89	36825	11.5958	12	#DIV/0!

## Sheet: FCSS_Determination
Sample	Date Measured	Treatment	Ploidy_Maternal	Embryo Peak Ploidy	Endosperm Peak Ploidy	Ratio (Peak Index)	Embryo Maternal Contribution	Embryo Paternal Contribution	Endosperm Maternal Contribution	Endosperm Paternal Contribution	Pathway	# PseudApomictic	#AutApomict	#Total Apo	# Sexual	Percent Sex	Total Seeds
JB084	29.08.2021	WildCollected	5-6?	6	18	3	6	0	12	6	Pseudogamous Apomictic
JB008_sample1	20.01.2022	WildCollected	4	4	12	3	4	0	8	4	Pseudogamous Apomictic	10	0	10	0	0	10
JB008_sample2	20.01.2022	WildCollected	4		12	3			8	4	Pseudogamous Apomictic
JB008_sample3	20.01.2022	WildCollected	4	4	12	3	4	0	8	4	Pseudogamous Apomictic
JB008_sample4	20.01.2022	WildCollected	4		12	3			8	4	Pseudogamous Apomictic
JB008_sample5	20.01.2022	WildCollected	4	4	12	3	4	0	8	4	Pseudogamous Apomictic
JB008_sample6	20.01.2022	WildCollected	4	3	12	4			8	4	Pseudogamous Apomictic
JB008_sample7	20.01.2022	WildCollected	4	4	11	2.75	4	0	8	3	Pseudogamous Apomictic
JB008_sample8	20.01.2022	WildCollected	4	3	12	4	4	0	8	4	Pseudogamous Apomictic
JB008_sample9_bubble	20.01.2022	WildCollected	4		12	3			8	4	Pseudogamous Apomictic
JB008_sample10	20.01.2022	WildCollected	4	4	12	3	4	0	8	4	Pseudogamous Apomictic
JB009_sample1	20.01.2022	WildCollected	4	4	12	3	4	0	8	4	Pseudogamous Apomictic	8	0	8	0	0	8
JB009_sample2	20.01.2022	WildCollected	4	4	12	3	4	0	8	4	Pseudogamous Apomictic
JB009_sample3	20.01.2022	WildCollected	4	4	12	3	4	0	8	4	Pseudogamous Apomictic
JB009_sample4	20.01.2022	WildCollected	4	4	12	3	4	0	8	4	Pseudogamous Apomictic
JB009_sample5	20.01.2022	WildCollected	4	4	12	3	4	0	8	4	Pseudogamous Apomictic
JB009_sample6	20.01.2022	WildCollected	4	4	12	3	4	0	8	4	Pseudogamous Apomictic
JB009_sample7	20.01.2022	WildCollected	4	4	11	2.75	4	0	8	3	Pseudogamous Apomictic
JB009_sample9	20.01.2022	WildCollected	4	4	12	3	4	0	8	4	Pseudogamous Apomictic
JB011_sample2	20.01.2022	WildCollected	4	4	11	2.75	4	0	8	3	Pseudogamous Apomictic	6	0	6	0	0	6
JB011_sample3	20.01.2022	WildCollected	4	4	11	2.75	4	0	8	3	Pseudogamous Apomictic
JB011_sample5	20.01.2022	WildCollected	4	4	12	3	4	0	8	4	Pseudogamous Apomictic
JB011_sample6	20.01.2022	WildCollected	4	4	12	3	4	0	8	4	Pseudogamous Apomictic
JB011_sample7	20.01.2022	WildCollected	4	4	12	3	4	0	8	4	Pseudogamous Apomictic
JB011_sample8	20.01.2022	WildCollected	4	4	12	3	4	0	8	4	Pseudogamous Apomictic
JB011_sample9	20.01.2022	WildCollected	4	3		0	2	1			NONE
JB002_sample1	20.01.2022	WildCollected	4		16	4			8	8	Pseudogamous Apomictic	7	1	8	0	0	8
JB002_sample2	20.01.2022	WildCollected	4		12	3			8	4	Pseudogamous Apomictic
JB002_sample4	20.01.2022	WildCollected	4	4	13	3.25	4	0	8	5	Pseudogamous Apomictic
JB002_sample5	20.01.2022	WildCollected	4		12	3			8	4	Pseudogamous Apomictic
JB002_sample6	20.01.2022	WildCollected	4	6	12	2	4	2	8	4	Autonomous Endosperm
JB002_sample7	20.01.2022	WildCollected	4		12	3			8	4	Pseudogamous Apomictic
JB002_sample9	20.01.2022	WildCollected	4	4	12	3	4	0	8	4	Pseudogamous Apomictic
JB002_sample10	20.01.2022	WildCollected	4		12	3			8	4	Pseudogamous Apomictic
JB015_1	16.02.2022	WildCollected	6	6	16	2.66667	6	0	10	6	Pseudogamous Apomictic	9	0	9	0	0	9
JB015_2	16.02.2022	WildCollected	6		17	2.83333			10	7	Pseudogamous Apomictic
JB015_3	16.02.2022	WildCollected	6		16	2.66667			10	6	Pseudogamous Apomictic
JB015_4	16.02.2022	WildCollected	6		15	2.5			10	5	Pseudogamous Apomictic
JB015_5	16.02.2022	WildCollected	6	5	15	3	6	0	10	5	Pseudogamous Apomictic
JB015_6	16.02.2022	WildCollected	6		15	2.5			10	5	Pseudogamous Apomictic
JB015_7	16.02.2022	WildCollected	6		15	2.5			10	5	Pseudogamous Apomictic
JB015_9	16.02.2022	WildCollected	6		16	2.66667			10	6	Pseudogamous Apomictic
JB015_10	16.02.2022	WildCollected	6	5	16	3.2	6	0	10	6	Pseudogamous Apomictic
JB016_1	16.02.2022	WildCollected	6		16	2.66667			10	6	Pseudogamous Apomictic	10	0	10	0	0	10
JB016_2	16.02.2022	WildCollected	6	5	16	3.2	5	0	10	6	Pseudogamous Apomictic
JB016_3	16.02.2022	WildCollected	6	5	16	3.2	5	0	10	6	Pseudogamous Apomictic
JB016_4	16.02.2022	WildCollected	6	5	16	3.2	5	0	10	6	Pseudogamous Apomictic
JB016_5	16.02.2022	WildCollected	6	5	16	3.2	5	0	10	6	Pseudogamous Apomictic
JB016_6	16.02.2022	WildCollected	6	5	15	2.5	5	0	10	5	Pseudogamous Apomictic
JB016_7	16.02.2022	WildCollected	6		16	2.66667			10	6	Pseudogamous Apomictic
JB016_8	16.02.2022	WildCollected	6		16	2.66667			10	6	Pseudogamous Apomictic
JB016_9	16.02.2022	WildCollected	6	5	16	3.2	5	0	10	6	Pseudogamous Apomictic
JB016_10	16.02.2022	WildCollected	6		15	2.5			10	5	Pseudogamous Apomictic
JB014_4	16.02.2022	WildCollected	6		15	2.5			10	5	Pseudogamous Apomictic	6	0	6	0	0	6
JB014_5	16.02.2022	WildCollected	6		15	2.5			10	5	Pseudogamous Apomictic
JB014_6	16.02.2022	WildCollected	6		15	2.5			10	5	Pseudogamous Apomictic
JB014_7	16.02.2022	WildCollected	6	5		0	5	0			NONE
JB014_8	16.02.2022	WildCollected	6		14	2.33333			10	4	Pseudogamous Apomictic
JB014_9	16.02.2022	WildCollected	6		15	2.5			10	5	Pseudogamous Apomictic
JB014_10	16.02.2022	WildCollected	6		15	2.5			10	5	Pseudogamous Apomictic
JB020_1	16.02.2022	WildCollected	6	6	16	2.66667	6	0	12	4	Pseudogamous Apomictic	3	0	3	1	25	4
JB020_3	16.02.2022	WildCollected	6		16	2.66667			12	4	Pseudogamous Apomictic
JB020_4	16.02.2022	WildCollected	6		13	2.16667			12	1	Pseudogamous Apomictic
JB020_5	16.02.2022	WildCollected	6	9	16	1.77778	6	3?	12	4	Sexual
JB024_1	17.02.2022	WildCollected	4	2	13	6.5	1	1	8	5	Pseudogamous Apomictic	10	0	10	0	0	10
JB024_2	17.02.2022	WildCollected	4	4	13	3.25	4	0	8	5	Pseudogamous Apomictic
JB024_3	17.02.2022	WildCollected	4	4	13	3.25	4	0	8	5	Pseudogamous Apomictic
JB024_4	17.02.2022	WildCollected	4	4	12	3	4	0	8	4	Pseudogamous Apomictic
JB024_5	17.02.2022	WildCollected	4	4	13	3.25	4	0	8	5	Pseudogamous Apomictic
JB024_6	17.02.2022	WildCollected	4	4	13	3.25	4	0	8	5	Pseudogamous Apomictic
JB024_7	17.02.2022	WildCollected	4	4	13	3.25	4	0	8	5	Pseudogamous Apomictic
JB024_8	17.02.2022	WildCollected	4	4	12	3	4	0	8	4	Pseudogamous Apomictic
JB024_9	17.02.2022	WildCollected	4	4	13	3.25	4	0	8	5	Pseudogamous Apomictic
JB024_10	17.02.2022	WildCollected	4	4	13	3.25	4	0	8	5	Pseudogamous Apomictic
JB026_1	17.02.2022	WildCollected	4	4	13	3.25	4	0	8	5	Pseudogamous Apomictic	5	0	5	0	0	5
JB026_5	17.02.2022	WildCollected	4	4	13	3.25	4	0	8	5	Pseudogamous Apomictic
JB026_6	17.02.2022	WildCollected	4	4	12	3	4	0	8	4	Pseudogamous Apomictic
JB026_7	17.02.2022	WildCollected	4	4	12	3	4	0	8	4	Pseudogamous Apomictic
JB026_8	17.02.2022	WildCollected	4	6	0	0	4	2			NONE
JB026_10	17.02.2022	WildCollected	4	4	12	3	4	0	8	4	Pseudogamous Apomictic
JB027_01	17.02.2022	WildCollected	4		13	3.25			8	5	Pseudogamous Apomictic	5	0	5	0	0	5
JB027_03	17.02.2022	WildCollected	4	4	13	3.25	4	0	8	5	Pseudogamous Apomictic
JB027_04_WRONG ENDOSPERM PEAK MARKED	17.02.2022	WildCollected	4	4	0	0	4	0			NONE
JB027_05	17.02.2022	WildCollected	4		12	3			8	4	Pseudogamous Apomictic
JB027_07	17.02.2022	WildCollected	4		13	3.25			8	5	Pseudogamous Apomictic
JB027_08	17.02.2022	WildCollected	4	4	13	3.25	4	0	8	5	Pseudogamous Apomictic
JB028_1	17.02.2022	WildCollected	4		9	2.25			8	1	Pseudogamous Apomictic	9	0	9	0	0	9
JB028_2_SECOND ENDOSPERM PEAK	17.02.2022	WildCollected	4		13	3.25			8	5	Pseudogamous Apomictic
JB028_3	17.02.2022	WildCollected	4	4	13	3.25	4	0	8	5	Pseudogamous Apomictic
JB028_4_ENDOSPERM NOT MARKED	17.02.2022	WildCollected	4		0	0					NONE
JB028_5	17.02.2022	WildCollected	4		13	3.25			8	5	Pseudogamous Apomictic
JB028_6	17.02.2022	WildCollected	4		13	3.25			8	5	Pseudogamous Apomictic
JB028_7	17.02.2022	WildCollected	4		13	3.25			8	5	Pseudogamous Apomictic
JB028_8	17.02.2022	WildCollected	4		17	4.25			8	9	Pseudogamous Apomictic
JB028_9	17.02.2022	WildCollected	4		13	3.25			8	5	Pseudogamous Apomictic
JB028_10	17.02.2022	WildCollected	4		13	3.25			8	5	Pseudogamous Apomictic
JB030_1	17.02.2022	WildCollected	4	4	13	3.25	4		8	5	Pseudogamous Apomictic	8	0	8	0	0	8
JB030_2	17.02.2022	WildCollected	4	4	13	3.25	4		8	5	Pseudogamous Apomictic
JB030_3	17.02.2022	WildCollected	4	0	13	3.25			8	5	Pseudogamous Apomictic
JB030_4	17.02.2022	WildCollected	4	0	13	3.25			8	5	Pseudogamous Apomictic
JB030_5	17.02.2022	WildCollected	4	0	13	3.25			8	5	Pseudogamous Apomictic
JB030_6	17.02.2022	WildCollected	4	0	13	3.25			8	5	Pseudogamous Apomictic
JB030_7	17.02.2022	WildCollected	4	5	13	2.6	4	1	8	5	Pseudogamous Apomictic
JB030_8_ENDOSPERM PEAK NOT MARKED	17.02.2022	WildCollected	4	0	0	0					NONE
JB030_9_ENDOSPERM PEAK NOT MARKED	17.02.2022	WildCollected	4	0	0	0					NONE
JB030_10	17.02.2022	WildCollected	4	0	13	3.25			8	5	Pseudogamous Apomictic
JB033_1	21.02.2022	WildCollected	4		13	3.25			8	5	Pseudogamous Apomictic	10	0	10	0	0	10
JB033_2	21.02.2022	WildCollected	4	4	13	3.25	4	0	8	5	Pseudogamous Apomictic
JB033_3	21.02.2022	WildCollected	4		12	3			8	4	Pseudogamous Apomictic
JB033_4	21.02.2022	WildCollected	4		13	3.25			8	5	Pseudogamous Apomictic
JB033_5	21.02.2022	WildCollected	4		13	3.25			8	5	Pseudogamous Apomictic
JB033_6	21.02.2022	WildCollected	4		13	3.25			8	5	Pseudogamous Apomictic
JB033_7	21.02.2022	WildCollected	4		13	3.25			8	5	Pseudogamous Apomictic
JB033_8	21.02.2022	WildCollected	4		13	3.25			8	5	Pseudogamous Apomictic
JB033_9	21.02.2022	WildCollected	4		13	3.25			8	5	Pseudogamous Apomictic
JB033_10	21.02.2022	WildCollected	4		13	3.25			8	5	Pseudogamous Apomictic
JB035_1	21.02.2022	WildCollected	4	4	13	3.25	4	0	8	5	Pseudogamous Apomictic	10	0	10	0	0	10
JB035_2	21.02.2022	WildCollected	4		12	3			8	4	Pseudogamous Apomictic
JB035_3	21.02.2022	WildCollected	4	4	13	3.25	4	0	8	5	Pseudogamous Apomictic
JB035_4	21.02.2022	WildCollected	4		12	3			8	4	Pseudogamous Apomictic
JB035_5	21.02.2022	WildCollected	4		13	3.25			8	5	Pseudogamous Apomictic
JB035_6	21.02.2022	WildCollected	4		13	3.25			8	5	Pseudogamous Apomictic
JB035_7	21.02.2022	WildCollected	4		12	3			8	4	Pseudogamous Apomictic
JB035_8	21.02.2022	WildCollected	4		16	4			8	8	Pseudogamous Apomictic
JB035_9	21.02.2022	WildCollected	4		12	3			8	4	Pseudogamous Apomictic
JB035_10	21.02.2022	WildCollected	4		13	3.25			8	5	Pseudogamous Apomictic
JB037_1	21.02.2022	WildCollected	4	4	13	3.25					Pseudogamous Apomictic	10	0	10	0	0	10
JB037_2	21.02.2022	WildCollected	4	4	13	3.25					Pseudogamous Apomictic
JB037_3	21.02.2022	WildCollected	4	4	12	3					Pseudogamous Apomictic
JB037_4	21.02.2022	WildCollected	4		12	3					Pseudogamous Apomictic
JB037_5	21.02.2022	WildCollected	4	4	12	3					Pseudogamous Apomictic
JB037_6	21.02.2022	WildCollected	4	4	13	3.25					Pseudogamous Apomictic
JB037_7	21.02.2022	WildCollected	4	4	12	3					Pseudogamous Apomictic
JB037_8	21.02.2022	WildCollected	4	4	12	3					Pseudogamous Apomictic
JB037_9	21.02.2022	WildCollected	4	4	12	3					Pseudogamous Apomictic
JB037_10	21.02.2022	WildCollected	4		13	3.25					Pseudogamous Apomictic
JB038_1	21.02.2022	WildCollected	4		12				8	4	NONE	4	0	4	0	0	4
JB038_2	21.02.2022	WildCollected	4	4	12	3	4	0	8	4	Pseudogamous Apomictic
JB038_3	21.02.2022	WildCollected	4	4	12	3	4	0	8	4	Pseudogamous Apomictic
JB038_4	21.02.2022	WildCollected	4		12				8	4	NONE
JB038_5	21.02.2022	WildCollected	4		12				8	4	NONE
JB038_6	21.02.2022	WildCollected	4		12				8	4	NONE
JB038_7	21.02.2022	WildCollected	4		12				8	4	NONE
JB038_8	21.02.2022	WildCollected	4		12				8	4	NONE
JB038_9	21.02.2022	WildCollected	4	4	12	3	4	0	8	4	Pseudogamous Apomictic
JB038_10	21.02.2022	WildCollected	4	4	12	3	4	0	8	4	Pseudogamous Apomictic
JB040_1	21.02.2022	WildCollected	4	4	12	3	4	0	8	4	Pseudogamous Apomictic	6	0	6	0	0	6
JB040_2	21.02.2022	WildCollected	4	4	13	3.25	4	0	8	5	Pseudogamous Apomictic
JB040_3	21.02.2022	WildCollected	4								NONE
JB040_4	21.02.2022	WildCollected	4		13				8	5	NONE
JB040_5	21.02.2022	WildCollected	4	4	13	3.25	4	0	8	5	Pseudogamous Apomictic
JB040_6	21.02.2022	WildCollected	4		12				8	4	NONE
JB040_7	21.02.2022	WildCollected	4	4	12	3	4	0	8	4	Pseudogamous Apomictic
JB040_8	21.02.2022	WildCollected	4		13				8	5	NONE
JB040_9	21.02.2022	WildCollected	4	4	12	3	4	0	8	4	Pseudogamous Apomictic
JB040_10	21.02.2022	WildCollected	4	4	12	3	4	0	8	4	Pseudogamous Apomictic
JB041_1	21.02.2022	WildCollected	4	4	12	3	4	0	8	4	Pseudogamous Apomictic	10	0	10	0	0	10
JB041_2	21.02.2022	WildCollected	4	4	12	3	4	0	8	4	Pseudogamous Apomictic
JB041_3	21.02.2022	WildCollected	4	4	12	3	4	0	8	4	Pseudogamous Apomictic
JB041_4	21.02.2022	WildCollected	4	4	12	3	4	0	8	4	Pseudogamous Apomictic
JB041_5	21.02.2022	WildCollected	4	4	13	3.25	4	0	8	5	Pseudogamous Apomictic
JB041_6	21.02.2022	WildCollected	4	4	13	3.25	4	0	8	5	Pseudogamous Apomictic
JB041_7	21.02.2022	WildCollected	4	4	12	3	4	0	8	4	Pseudogamous Apomictic
JB041_8	21.02.2022	WildCollected	4	4	12	3	4	0	8	4	Pseudogamous Apomictic
JB041_9	21.02.2022	WildCollected	4	4	16	4	4	0	8	8	Pseudogamous Apomictic
JB041_10	21.02.2022	WildCollected	4	4	12	3	4	0	8	4	Pseudogamous Apomictic
JB045_1	22.02.2022	WildCollected	4	4	12	3	4	0	8	4	Pseudogamous Apomictic	10	0	10	0	0	10
JB045_2	22.02.2022	WildCollected	4	4	13	3.25	4	0	8	5	Pseudogamous Apomictic
JB045_3	22.02.2022	WildCollected	4	4	12	3	4	0	8	4	Pseudogamous Apomictic
JB045_4	22.02.2022	WildCollected	4	4	12	3	4	0	8	4	Pseudogamous Apomictic
JB045_5	22.02.2022	WildCollected	4	4	12	3	4	0	8	4	Pseudogamous Apomictic
JB045_6_2_ENDOSPERM PEAKS!! (largest one input)	22.02.2022	WildCollected	4	4	13	3.25	4		8	5	Pseudogamous Apomictic
JB045_7	22.02.2022	WildCollected	4	4	13	3.25	4	0	8	5	Pseudogamous Apomictic
JB045_8	22.02.2022	WildCollected	4		13	3.25			8	5	Pseudogamous Apomictic
JB045_9	22.02.2022	WildCollected	4	4	16	4	4	0	8	8	Pseudogamous Apomictic
JB045_10	22.02.2022	WildCollected	4	4	12	3	4	0	8	4	Pseudogamous Apomictic
JB047_1	22.02.2022	WildCollected	4		12	3					Pseudogamous Apomictic	7	0	7	0	0	7
JB047_3	22.02.2022	WildCollected	4		12	3					Pseudogamous Apomictic
JB047_4	22.02.2022	WildCollected	4		12	3					Pseudogamous Apomictic
JB047_5	22.02.2022	WildCollected	4		12	3					Pseudogamous Apomictic
JB047_6	22.02.2022	WildCollected	4		12	3					Pseudogamous Apomictic
JB047_7	22.02.2022	WildCollected	4		16	4					Pseudogamous Apomictic
JB047_8	22.02.2022	WildCollected	4	4	12	3					Pseudogamous Apomictic
JB048_1	22.02.2022	WildCollected	4	4	12	3	4	0	8	4	Pseudogamous Apomictic	10	0	10	0	0	10
JB048_2	22.02.2022	WildCollected	4		13	3.25			8	5	Pseudogamous Apomictic
JB048_3	22.02.2022	WildCollected	4		12	3			8	4	Pseudogamous Apomictic
JB048_4	22.02.2022	WildCollected	4		12	3			8	4	Pseudogamous Apomictic
JB048_5	22.02.2022	WildCollected	4		12	3			8	4	Pseudogamous Apomictic
JB048_6	22.02.2022	WildCollected	4	4	12	3	4	0	8	4	Pseudogamous Apomictic
JB048_7	22.02.2022	WildCollected	4	4	12	3	4	0	8	4	Pseudogamous Apomictic
JB048_8	22.02.2022	WildCollected	4	4	12	3	4	0	8	4	Pseudogamous Apomictic
JB048_9	22.02.2022	WildCollected	4		12	3			8	4	Pseudogamous Apomictic
JB048_10	22.02.2022	WildCollected	4		12	3			8	4	Pseudogamous Apomictic
JB049_1	22.02.2022	WildCollected	4	4	12	3	4	0	8	4	Pseudogamous Apomictic	10	0	10	0	0	10
JB049_2	22.02.2022	WildCollected	4	4	12	3	4	0	8	4	Pseudogamous Apomictic
JB049_3	22.02.2022	WildCollected	4	4	12	3	4	0	8	4	Pseudogamous Apomictic
JB049_4	22.02.2022	WildCollected	4	4	12	3	4	0	8	4	Pseudogamous Apomictic
JB049_5	22.02.2022	WildCollected	4	4	12	3	4	0	8	4	Pseudogamous Apomictic
JB049_6	22.02.2022	WildCollected	4	4	12	3	4	0	8	4	Pseudogamous Apomictic
JB049_7	22.02.2022	WildCollected	4	4	12	3	4	0	8	4	Pseudogamous Apomictic
JB049_8	22.02.2022	WildCollected	4	4	12	3	4	0	8	4	Pseudogamous Apomictic
JB049_9	22.02.2022	WildCollected	4	4	12	3	4	0	8	4	Pseudogamous Apomictic
JB049_10	22.02.2022	WildCollected	4	4	12	3	4	0	8	4	Pseudogamous Apomictic
JB050_1	22.02.2022	WildCollected	4	4	12	3	4	0	8	4	Pseudogamous Apomictic	10	0	10	0	0	10
JB050_2	22.02.2022	WildCollected	4	4	12	3	4	0	8	4	Pseudogamous Apomictic
JB050_3	22.02.2022	WildCollected	4	4	12	3	4	0	8	4	Pseudogamous Apomictic
JB050_4	22.02.2022	WildCollected	4	4	12	3	4	0	8	4	Pseudogamous Apomictic
JB050_5	22.02.2022	WildCollected	4	4	12	3	4	0	8	4	Pseudogamous Apomictic
JB050_6	22.02.2022	WildCollected	4	4	12	3	4	0	8	4	Pseudogamous Apomictic
JB050_7	22.02.2022	WildCollected	4	4	12	3	4	0	8	4	Pseudogamous Apomictic
JB050_8	22.02.2022	WildCollected	4	4	12	3	4	0	8	4	Pseudogamous Apomictic
JB050_9	22.02.2022	WildCollected	4	4	12	3	4	0	8	4	Pseudogamous Apomictic
JB050_10	22.02.2022	WildCollected	4	4	12	3	4	0	8	4	Pseudogamous Apomictic
JB054_1	22.02.2022	WildCollected	4	4	12	3	4	0	8	4	Pseudogamous Apomictic	10	0	10	0	0	10
JB054_2	22.02.2022	WildCollected	4	4	12	3	4	0	8	4	Pseudogamous Apomictic
JB054_3	22.02.2022	WildCollected	4	0	11	2.75			8	3	Pseudogamous Apomictic
JB054_4	22.02.2022	WildCollected	4	4	11	2.75	4	0	8	3	Pseudogamous Apomictic
JB054_5	22.02.2022	WildCollected	4	4	11	2.75	4	0	8	3	Pseudogamous Apomictic
JB054_6_G2peak???	22.02.2022	WildCollected	4	4	11	2.75	4	0	8	3	Pseudogamous Apomictic
JB054_7	22.02.2022	WildCollected	4	4	12	3	4	0	8	4	Pseudogamous Apomictic
JB054_8	22.02.2022	WildCollected	4	4	12	3	4	0	8	4	Pseudogamous Apomictic
JB054_9	22.02.2022	WildCollected	4	4	12	3	4	0	8	4	Pseudogamous Apomictic
JB054_10	22.02.2022	WildCollected	4	4	12	3	4	0	8	4	Pseudogamous Apomictic
JB055_3	23.02.2022	WildCollected	4	0	14	3.5			8	6	Pseudogamous Apomictic	7	0	7	0	0	7
JB055_4	23.02.2022	WildCollected	4	4	12	3	4	0	8	4	Pseudogamous Apomictic
JB055_5	23.02.2022	WildCollected	4	4	12	3	4	0	8	4	Pseudogamous Apomictic
JB055_6	23.02.2022	WildCollected	4	0	12	3			8	4	Pseudogamous Apomictic
JB055_7	23.02.2022	WildCollected	4	4	12	3	4	0	8	4	Pseudogamous Apomictic
JB055_8	23.02.2022	WildCollected	4	4	12	3	4	0	8	4	Pseudogamous Apomictic
JB055_9	23.02.2022	WildCollected	4	4	12	3	4	0	8	4	Pseudogamous Apomictic
JB057_1	23.02.2022	WildCollected	4	4	12	3	4	0	8	4	Pseudogamous Apomictic	10	0	10	0	0	10
JB057_2	23.02.2022	WildCollected	4	4	12	3	4	0	8	4	Pseudogamous Apomictic
JB057_3	23.02.2022	WildCollected	4	4	12	3	4	0	8	4	Pseudogamous Apomictic
JB057_4	23.02.2022	WildCollected	4	0	12	3	4	0	8	4	Pseudogamous Apomictic
JB057_5	23.02.2022	WildCollected	4	4	11	2.75	4	0	8	3	Pseudogamous Apomictic
JB057_6	23.02.2022	WildCollected	4	4	12	3	4	0	8	4	Pseudogamous Apomictic
JB057_7	23.02.2022	WildCollected	4	4	12	3	4	0	8	4	Pseudogamous Apomictic
JB057_8	23.02.2022	WildCollected	4	4	12	3	4	0	8	4	Pseudogamous Apomictic
JB057_9	23.02.2022	WildCollected	4	4	13	3.25	4	0	8	5	Pseudogamous Apomictic
JB057_10	23.02.2022	WildCollected	4	4	12	3	4	0	8	4	Pseudogamous Apomictic
JB058_1	23.02.2022	WildCollected	4	4	11	2.75	4	0	8	3	Pseudogamous Apomictic	10	0	10	0	0	10
JB058_2	23.02.2022	WildCollected	4	4	12	3	4	0	8	4	Pseudogamous Apomictic
JB058_3	23.02.2022	WildCollected	4	4	12	3	4	0	8	4	Pseudogamous Apomictic
JB058_4	23.02.2022	WildCollected	4	4	12	3	4	0	8	4	Pseudogamous Apomictic
JB058_5	23.02.2022	WildCollected	4	4	12	3	4	0	8	4	Pseudogamous Apomictic
JB058_6	23.02.2022	WildCollected	4	4	12	3	4	0	8	4	Pseudogamous Apomictic
JB058_7	23.02.2022	WildCollected	4	4	11	2.75	4	0	8	3	Pseudogamous Apomictic
JB058_8	23.02.2022	WildCollected	4	0	11	2.75			8	3	Pseudogamous Apomictic
JB058_9	23.02.2022	WildCollected	4	4	11	2.75	4	0	8	3	Pseudogamous Apomictic
JB058_10	23.02.2022	WildCollected	4	4	11	2.75	4	0	8	3	Pseudogamous Apomictic
JB063_1	23.02.2022	WildCollected	4	4	12	3	4	0	8	4	Pseudogamous Apomictic	3	0	3	0	0	3
JB063_2	23.02.2022	WildCollected	4	4			4	0			NONE
JB063_3	23.02.2022	WildCollected	4	4	12	3	4	0	8	4	Pseudogamous Apomictic
JB063_4_2 ENDOSPERM PEAKS, RECORDED LARGEST	23.02.2022	WildCollected	4	4	13	3.25	4	0	8	5	Pseudogamous Apomictic
JB064_2	23.02.2022	WildCollected	4		12				8	4	NONE
JB066_1	23.02.2022	WildCollected	4	4	12	3	4	0	8	4	Pseudogamous Apomictic	9	0	9	0	0	9
JB066_2	23.02.2022	WildCollected	4	4	11	2.75	4	0	8	3	Pseudogamous Apomictic
JB066_3	23.02.2022	WildCollected	4	4	12	3	4	0	8	4	Pseudogamous Apomictic
JB066_4	23.02.2022	WildCollected	4	4	11	2.75	4	0	8	3	Pseudogamous Apomictic
JB066_5	23.02.2022	WildCollected	4	4	10	2.5	4	0	8	2	Pseudogamous Apomictic
JB066_6	23.02.2022	WildCollected	4	4	11	2.75	4	0	8	3	Pseudogamous Apomictic
JB066_7	23.02.2022	WildCollected	4	4	12	3	4	0	8	4	Pseudogamous Apomictic
JB066_8	23.02.2022	WildCollected	4	4	11	2.75	4	0	8	3	Pseudogamous Apomictic
JB066_9	23.02.2022	WildCollected	4	4	11	2.75	4	0	8	3	Pseudogamous Apomictic
JB067_1	23.02.2022	WildCollected	4	0	12	3			8	4	Pseudogamous Apomictic	10	0	10	0	0	10
JB067_2	23.02.2022	WildCollected	4	4	12	3	4	0	8	4	Pseudogamous Apomictic
JB067_3	23.02.2022	WildCollected	4	4	12	3	4	0	8	4	Pseudogamous Apomictic
JB067_4	23.02.2022	WildCollected	4	4	12	3	4	0	8	4	Pseudogamous Apomictic
JB067_5	23.02.2022	WildCollected	4	4	12	3	4	0	8	4	Pseudogamous Apomictic
JB067_6	23.02.2022	WildCollected	4	0	12	3			8	4	Pseudogamous Apomictic
JB067_7	23.02.2022	WildCollected	4	0	12	3			8	4	Pseudogamous Apomictic
JB067_8	23.02.2022	WildCollected	4	4	12	3	4	0	8	4	Pseudogamous Apomictic
JB067_9	23.02.2022	WildCollected	4	0	12	3			8	4	Pseudogamous Apomictic
JB067_10	23.02.2022	WildCollected	4	4	12	3	4	0	8	4	Pseudogamous Apomictic
JB068_2	04.03.2022	WildCollected	4	0	14	3.5			8	6	Pseudogamous Apomictic	11	1	12	0	0	12
JB068_3	04.03.2022	WildCollected	4	7	14	2	4	3	8	6	Autonomous Endosperm
JB068_4	04.03.2022	WildCollected	4	0	14	3.5			8	6	Pseudogamous Apomictic
JB068_5	04.03.2022	WildCollected	4	4	0	0	4	0			NONE
JB068_6	04.03.2022	WildCollected	4	0	14	3.5			8	6	Pseudogamous Apomictic
JB068_7	04.03.2022	WildCollected	4	0	14	3.5			8	6	Pseudogamous Apomictic
JB068_8	04.03.2022	WildCollected	4	0	14	3.5			8	6	Pseudogamous Apomictic
JB068_9	04.03.2022	WildCollected	4	4	14	3.5	4	0	8	6	Pseudogamous Apomictic
JB068_10	04.03.2022	WildCollected	4	0	14	3.5			8	6	Pseudogamous Apomictic
JB068_11	04.03.2022	WildCollected	4	5	0	0	4				NONE
JB068_12	04.03.2022	WildCollected	4	5	14	2.8	4		8	6	Pseudogamous Apomictic
JB068_13	04.03.2022	WildCollected	4	5	13	2.6	4		8	5	Pseudogamous Apomictic
JB068_14	04.03.2022	WildCollected	4	5	13	2.6	4		8	5	Pseudogamous Apomictic
JB068_15	04.03.2022	WildCollected	4	5	14	2.8	4		8	6	Pseudogamous Apomictic
JB071_1	04.03.2022	WildCollected	4	5	14	2.8	4	1	8	6	Pseudogamous Apomictic	8	0	8	0	0	8
JB071_2	04.03.2022	WildCollected	4	5	14	2.8	4	1	8	6	Pseudogamous Apomictic
JB071_3	04.03.2022	WildCollected	4	5	14	2.8	4	1	8	6	Pseudogamous Apomictic
JB071_4	04.03.2022	WildCollected	4	5	14	2.8	4	1	8	6	Pseudogamous Apomictic
JB071_5	04.03.2022	WildCollected	4	5	14	2.8	4	1	8	6	Pseudogamous Apomictic
JB071_6	04.03.2022	WildCollected	4	5	14	2.8	4	1	8	6	Pseudogamous Apomictic
JB071_7	04.03.2022	WildCollected	4	0	14				8	6	NONE
JB071_8	04.03.2022	WildCollected	4	5	14	2.8	4	1	8	6	Pseudogamous Apomictic
JB071_9	04.03.2022	WildCollected	4	5	14	2.8	4	1	8	6	Pseudogamous Apomictic
JB071_10	04.03.2022	WildCollected	4	0	14				8	6	NONE
JB073_1	04.03.2022	WildCollected	4	5	14	2.8	4	1	8	6	Pseudogamous Apomictic	8	0	8	0	0	8
JB073_2	04.03.2022	WildCollected	4	4	14	3.5	4	0	8	6	Pseudogamous Apomictic
JB073_3	04.03.2022	WildCollected	4	5	14	2.8	4	1	8	6	Pseudogamous Apomictic
JB073_4	04.03.2022	WildCollected	4	5	14	2.8	4	1	8	6	Pseudogamous Apomictic
JB073_5	04.03.2022	WildCollected	4	5	13	2.6	4	1	8	5	Pseudogamous Apomictic
JB073_6	04.03.2022	WildCollected	4	0	14				8	6	NONE
JB073_7	04.03.2022	WildCollected	4	0	14				8	6	NONE
JB073_8	04.03.2022	WildCollected	4	5	14	2.8	4	1	8	6	Pseudogamous Apomictic
JB073_9	04.03.2022	WildCollected	4	5	14	2.8	4	1	8	6	Pseudogamous Apomictic
JB073_10	04.03.2022	WildCollected	4	5	14	2.8	4	1	8	6	Pseudogamous Apomictic
JB074_1	07.03.2022	WildCollected	4	4	12	3	4	0	8	4	Pseudogamous Apomictic	10	0	10	0	0	10
JB074_2	07.03.2022	WildCollected	4	4	13	3.25	4	0	8	5	Pseudogamous Apomictic
JB074_3	07.03.2022	WildCollected	4	4	13	3.25	4	0	8	5	Pseudogamous Apomictic
JB074_4	07.03.2022	WildCollected	4	4	13	3.25	4	0	8	5	Pseudogamous Apomictic
JB074_5	07.03.2022	WildCollected	4	4	13	3.25	4	0	8	5	Pseudogamous Apomictic
JB074_6_3_PEAKS	07.03.2022	WildCollected	4	4	13	3.25	4	0	8	5	Pseudogamous Apomictic
JB074_7	07.03.2022	WildCollected	4	4	13	3.25	4	0	8	5	Pseudogamous Apomictic
JB074_8_3_PEAKS	07.03.2022	WildCollected	4	4	12	3	4	0	8	4	Pseudogamous Apomictic
JB074_9	07.03.2022	WildCollected	4	4	13	3.25	4	0	8	5	Pseudogamous Apomictic
JB074_10	07.03.2022	WildCollected	4	4	12	3	4	0	8	4	Pseudogamous Apomictic
JB077_1	07.03.2022	WildCollected	4	4	12	3	4	0	8	4	Pseudogamous Apomictic	10	0	10	0	0	10
JB077_2	07.03.2022	WildCollected	4	4	12	3	4	0	8	4	Pseudogamous Apomictic
JB077_3	07.03.2022	WildCollected	4	4	12	3	4	0	8	4	Pseudogamous Apomictic
JB077_4	07.03.2022	WildCollected	4	4	12	3	4	0	8	4	Pseudogamous Apomictic
JB077_5	07.03.2022	WildCollected	4	4	12	3	4	0	8	4	Pseudogamous Apomictic
JB077_6	07.03.2022	WildCollected	4	4	13	3.25	4	0	8	5	Pseudogamous Apomictic
JB077_7	07.03.2022	WildCollected	4	4	13	3.25	4	0	8	5	Pseudogamous Apomictic
JB077_8	07.03.2022	WildCollected	4	4	12	3	4	0	8	4	Pseudogamous Apomictic
JB077_9	07.03.2022	WildCollected	4	4	12	3	4	0	8	4	Pseudogamous Apomictic
JB077_10	07.03.2022	WildCollected	4	4	12	3	4	0	8	4	Pseudogamous Apomictic
JB079_1	07.03.2022	WildCollected	4	4	13	3.25	4	0	8	5	Pseudogamous Apomictic	8	0	8	0	0	8
JB079_2	07.03.2022	WildCollected	4	4	13	3.25	4	0	8	5	Pseudogamous Apomictic
JB079_3	07.03.2022	WildCollected	4	4	13	3.25	4	0	8	5	Pseudogamous Apomictic
JB079_4_NO_ENDOSPERM	07.03.2022	WildCollected	4	4	0	0	4	0			NONE
JB079_5	07.03.2022	WildCollected	4	4	13	3.25	4	0	8	5	Pseudogamous Apomictic
JB079_6	07.03.2022	WildCollected	4	4	13	3.25	4	0	8	5	Pseudogamous Apomictic
JB079_7	07.03.2022	WildCollected	4	4	12	3	4	0	8	4	Pseudogamous Apomictic
JB079_8	07.03.2022	WildCollected	4	4	12	3	4	0	8	4	Pseudogamous Apomictic
JB079_9	07.03.2022	WildCollected	4	4	13	3.25	4	0	8	5	Pseudogamous Apomictic
JB080_1	07.03.2022	WildCollected	6	0	14	2.33333			10	4	Pseudogamous Apomictic	13	0	13	0	0	13
JB080_2	07.03.2022	WildCollected	6	4	0		4	0			NONE
JB080_3	07.03.2022	WildCollected	6	5	15	3	5	0	10	5	Pseudogamous Apomictic
JB080_4	07.03.2022	WildCollected	6	5	13	2.6	5	0	10	3	Pseudogamous Apomictic
JB080_5	07.03.2022	WildCollected	6	5	0		5	0			NONE
JB080_6	07.03.2022	WildCollected	6	0	15	2.5			10	5	Pseudogamous Apomictic
JB080_7	07.03.2022	WildCollected	6	5	15	3	5	0	10	5	Pseudogamous Apomictic
JB080_8	07.03.2022	WildCollected	6	0	13	2.16667			10	3	Pseudogamous Apomictic
JB080_9	07.03.2022	WildCollected	6	5	15	3	5	0	10	5	Pseudogamous Apomictic
JB080_10	07.03.2022	WildCollected	6	5	15	3	5	0	10	5	Pseudogamous Apomictic
JB080_11	08.03.2022	WildCollected	6	5	16	3.2	5	0	10	6	Pseudogamous Apomictic
JB080_12	08.03.2022	WildCollected	6	5	15	3	5	0	10	5	Pseudogamous Apomictic
JB080_13	08.03.2022	WildCollected	6	5	15	3	5	0	10	5	Pseudogamous Apomictic
JB080_14	08.03.2022	WildCollected	6	5	16	3.2	5	0	10	6	Pseudogamous Apomictic
JB080_15	08.03.2022	WildCollected	6	5	15	3	5	0	10	5	Pseudogamous Apomictic
JB081_3	08.03.2022	WildCollected	4	5	0		5	0			NONE	7	0	7	0	0	7
JB081_4	08.03.2022	WildCollected	4	4	0		4	0			NONE
JB081_5	08.03.2022	WildCollected	4		15	3.75			10	5	Pseudogamous Apomictic
JB081_6	08.03.2022	WildCollected	4	5	15	3	5	0	10	5	Pseudogamous Apomictic
JB081_7	08.03.2022	WildCollected	4		15	3.75			10	5	Pseudogamous Apomictic
JB081_8	08.03.2022	WildCollected	4	4	15	3.75	4	0	10	5	Pseudogamous Apomictic
JB081_9	08.03.2022	WildCollected	4		10	2.5			10	0	Pseudogamous Apomictic
JB081_11	08.03.2022	WildCollected	4	5			5	0			NONE
JB081_14_EMBRYO_NOT_MARKED	08.03.2022	WildCollected	4		15	3.75			10	5	Pseudogamous Apomictic
JB081_17	08.03.2022	WildCollected	4		13	3.25			10	3	Pseudogamous Apomictic
JB084_22_s1			6	6	17	2.83333					Pseudogamous Apomictic	10	0	10	0	0	10
JB084_22_s2			6	6	16	2.66667					Pseudogamous Apomictic
JB084_22_s3			6	6	17	2.83333					Pseudogamous Apomictic
JB084_22_s4			6	6	17	2.83333					Pseudogamous Apomictic
JB084_22_s5			6	6	17	2.83333					Pseudogamous Apomictic
JB084_22_s6			6	6	17	2.83333					Pseudogamous Apomictic
JB084_22_s7			6	6	18	3					Pseudogamous Apomictic
JB084_22_s8			6	5	15	3					Pseudogamous Apomictic
JB084_22_s9			6	0	16	2.66667					Pseudogamous Apomictic
JB084_22_s10			6	5	17	3.4					Pseudogamous Apomictic
JB084_1	05.04.2022	WildCollected	6	5	17	3.4	5	0	10	7	Pseudogamous Apomictic	3	0	3	0	0	3
JB084_2	05.04.2022	WildCollected	6	5	17	3.4	5	0	10	7	Pseudogamous Apomictic
JB084_3	05.04.2022	WildCollected	6	5	16	3.2	5	0	10	6	Pseudogamous Apomictic
JB085_1	08.03.2022	WildCollected	6	5	16	3.2	5	0	10	6	Pseudogamous Apomictic	8	1	9	0	0	9
JB085_2	08.03.2022	WildCollected	6	5	10	2	5	0	10	0	Autonomous Endosperm
JB085_3_3rd_PEAK_G2?	08.03.2022	WildCollected	6	5	15	3	5	0	10	5	Pseudogamous Apomictic
JB085_4	08.03.2022	WildCollected	6	5	16	3.2	5	0	10	6	Pseudogamous Apomictic
JB085_5	08.03.2022	WildCollected	6	5	16	3.2	5	0	10	6	Pseudogamous Apomictic
JB085_6	08.03.2022	WildCollected	6	5	16	3.2	5	0	10	6	Pseudogamous Apomictic
JB085_7	08.03.2022	WildCollected	6	5	16	3.2	5	0	10	6	Pseudogamous Apomictic
JB085_8	08.03.2022	WildCollected	6	5	16	3.2	5	0	10	6	Pseudogamous Apomictic
JB085_9	08.03.2022	WildCollected	6	5	16	3.2	5	0	10	6	Pseudogamous Apomictic
JB086_1	08.03.2022	WildCollected	6	5	12	2.4	5	0	10	2	Pseudogamous Apomictic	9	0	9	0	0	9
JB086_2	08.03.2022	WildCollected	6	5	16	3.2	5	0	10	6	Pseudogamous Apomictic
JB086_3	08.03.2022	WildCollected	6	5	16	3.2	5	0	10	6	Pseudogamous Apomictic
JB086_4	08.03.2022	WildCollected	6	5	16	3.2	5	0	10	6	Pseudogamous Apomictic
JB086_5	08.03.2022	WildCollected	6	5	16	3.2	5	0	10	6	Pseudogamous Apomictic
JB086_6	08.03.2022	WildCollected	6	5	17	3.4	5	0	10	7	Pseudogamous Apomictic
JB086_7	08.03.2022	WildCollected	6	5	16	3.2	5	0	10	6	Pseudogamous Apomictic
JB086_8	08.03.2022	WildCollected	6	5	17	3.4	5	0	10	7	Pseudogamous Apomictic
JB086_9	08.03.2022	WildCollected	6	5	16	3.2	5	0	10	6	Pseudogamous Apomictic
JB090_1	16.03.2022	WildCollected	6	4	13	3.25	4	0	8	5	Pseudogamous Apomictic	10	0	10	0	0	10
JB090_2	16.03.2022	WildCollected	6	4	14	3.5	4	0	8	6	Pseudogamous Apomictic
JB090_3	16.03.2022	WildCollected	6	4	14	3.5	4	0	8	6	Pseudogamous Apomictic
JB090_4	16.03.2022	WildCollected	6	4	13	3.25	4	0	8	5	Pseudogamous Apomictic
JB090_5_3rd_PEAK_IN_ENDOSPERM_REGION	16.03.2022	WildCollected	6	4	18	4.5	4	0	8	10	Pseudogamous Apomictic
JB090_6	16.03.2022	WildCollected	6	4	14	3.5	4	0	8	6	Pseudogamous Apomictic
JB090_7	16.03.2022	WildCollected	6	4	13	3.25	4	0	8	5	Pseudogamous Apomictic
JB090_8	16.03.2022	WildCollected	6	4	13	3.25	4	0	8	5	Pseudogamous Apomictic
JB090_9	16.03.2022	WildCollected	6	4	14	3.5	4	0	8	6	Pseudogamous Apomictic
JB090_10	16.03.2022	WildCollected	6	4	11	2.75	4	0	8	3	Pseudogamous Apomictic
JB092_1	16.03.2022	WildCollected	4	4	14	3.5	4	0	8	6	Pseudogamous Apomictic	9	0	9	0	0	9
JB092_2	16.03.2022	WildCollected	4	5	14	2.8	5	0	10	4	Pseudogamous Apomictic
JB092_3	16.03.2022	WildCollected	4	5	14	2.8	5	0	10	4	Pseudogamous Apomictic
JB092_4	16.03.2022	WildCollected	4	5	14	2.8	5	0	10	4	Pseudogamous Apomictic
JB092_5	16.03.2022	WildCollected	4	5	14	2.8	5	0	10	4	Pseudogamous Apomictic
JB092_6	16.03.2022	WildCollected	4	5	14	2.8	5	0	10	4	Pseudogamous Apomictic
JB092_7	16.03.2022	WildCollected	4	5	14	2.8	5	0	10	4	Pseudogamous Apomictic
JB092_8	16.03.2022	WildCollected	4	5	14	2.8	5	0	10	4	Pseudogamous Apomictic
JB092_9	16.03.2022	WildCollected	4	5	14	2.8	5	0	10	4	Pseudogamous Apomictic
JB092_10_NO_ENDOSPERM	16.03.2022	WildCollected	4	5	0	0	5	0			NONE
JB093_1	16.03.2022	WildCollected	6	5	13	2.6	5	0	10	3	Pseudogamous Apomictic	9	0	9	0	0	9
JB093_2	16.03.2022	WildCollected	6	4	14	3.5	4	0	8	6	Pseudogamous Apomictic
JB093_4	16.03.2022	WildCollected	6	5	14	2.8	5	0	10	4	Pseudogamous Apomictic
JB093_5	16.03.2022	WildCollected	6	5	14	2.8	5	0	10	4	Pseudogamous Apomictic
JB093_6	16.03.2022	WildCollected	6	4	14	3.5	4	0	8	6	Pseudogamous Apomictic
JB093_7	16.03.2022	WildCollected	6	4	14	3.5	4	0	8	6	Pseudogamous Apomictic
JB093_8	16.03.2022	WildCollected	6	4	13	3.25	4	0	8	5	Pseudogamous Apomictic
JB093_9	16.03.2022	WildCollected	6	5	15	3	5	0	10	5	Pseudogamous Apomictic
JB093_10	16.03.2022	WildCollected	6	4	14	3.5	4	0	8	6	Pseudogamous Apomictic
JB094_1	16.03.2022	WildCollected	4	4	12	3	4	0	8	4	Pseudogamous Apomictic	10	0	10	0	0	10
JB094_2	16.03.2022	WildCollected	4	4	12	3	4	0	8	4	Pseudogamous Apomictic
JB094_3	16.03.2022	WildCollected	4	4	12	3	4	0	8	4	Pseudogamous Apomictic
JB094_4	16.03.2022	WildCollected	4	4	13	3.25	4	0	8	5	Pseudogamous Apomictic
JB094_5	16.03.2022	WildCollected	4	4	12	3	4	0	8	4	Pseudogamous Apomictic
JB094_6	16.03.2022	WildCollected	4	4	12	3	4	0	8	4	Pseudogamous Apomictic
JB094_7	16.03.2022	WildCollected	4	4	12	3	4	0	8	4	Pseudogamous Apomictic
JB094_8	16.03.2022	WildCollected	4	4	13	3.25	4	0	8	5	Pseudogamous Apomictic
JB094_9	16.03.2022	WildCollected	4		12	3			8	4	Pseudogamous Apomictic
JB094_10	16.03.2022	WildCollected	4		13	3.25			8	5	Pseudogamous Apomictic
JB099_2	16.03.2022	WildCollected	4	4	12	3	4	0	8	4	Pseudogamous Apomictic	9	0	9	0	0	9
JB099_3	16.03.2022	WildCollected	4	4	12	3	4	0	8	4	Pseudogamous Apomictic
JB099_4	16.03.2022	WildCollected	4	4	12	3	4	0	8	4	Pseudogamous Apomictic
JB099_5	16.03.2022	WildCollected	4	4	12	3	4	0	8	4	Pseudogamous Apomictic
JB099_6	16.03.2022	WildCollected	4	4	12	3	4	0	8	4	Pseudogamous Apomictic
JB099_7	16.03.2022	WildCollected	4	4	12	3	4	0	8	4	Pseudogamous Apomictic
JB099_8	16.03.2022	WildCollected	4	4	12	3	4	0	8	4	Pseudogamous Apomictic
JB099_9	16.03.2022	WildCollected	4	4	13	3.25	4	0	8	5	Pseudogamous Apomictic
JB099_10	16.03.2022	WildCollected	4	4	12	3	4	0	8	4	Pseudogamous Apomictic
JB096_1	24.03.2022	WildCollected	4	4	13	3.25	4	0	8	5	Pseudogamous Apomictic	9	0	9	0	0	9
JB096_2	24.03.2022	WildCollected	4		16	4			8	8	Pseudogamous Apomictic
JB096_3	24.03.2022	WildCollected	4	5	13	2.6	5	0	8	5	Pseudogamous Apomictic
JB096_4	24.03.2022	WildCollected	4		13	3.25			8	5	Pseudogamous Apomictic
JB096_5	24.03.2022	WildCollected	4	4	13	3.25	4	0	8	5	Pseudogamous Apomictic
JB096_6	24.03.2022	WildCollected	4	5	13	2.6	5	0	8	5	Pseudogamous Apomictic
JB096_7	24.03.2022	WildCollected	4	4	13	3.25	4	0	8	5	Pseudogamous Apomictic
JB096_8	24.03.2022	WildCollected	4		13	3.25			8	5	Pseudogamous Apomictic
JB096_9	24.03.2022	WildCollected	4		13	3.25			8	5	Pseudogamous Apomictic
JB103_1	24.03.2022	WildCollected	4	4	13	3.25	4	0	8	5	Pseudogamous Apomictic	10	0	10	0	0	10
JB103_2	24.03.2022	WildCollected	4	4	13	3.25	4	0	8	5	Pseudogamous Apomictic
JB103_3	24.03.2022	WildCollected	4		13	3.25			8	5	Pseudogamous Apomictic
JB103_4	24.03.2022	WildCollected	4		13	3.25			8	5	Pseudogamous Apomictic
JB103_5	24.03.2022	WildCollected	4	4	13	3.25	4	0	8	5	Pseudogamous Apomictic
JB103_6	24.03.2022	WildCollected	4		13	3.25			8	5	Pseudogamous Apomictic
JB103_7	24.03.2022	WildCollected	4		13	3.25			8	5	Pseudogamous Apomictic
JB103_8	24.03.2022	WildCollected	4		17	4.25			8	9	Pseudogamous Apomictic
JB103_9	24.03.2022	WildCollected	4		12	3			8	4	Pseudogamous Apomictic
JB103_10	24.03.2022	WildCollected	4		12	3			8	4	Pseudogamous Apomictic
JB104_1	24.03.2022	WildCollected	4		12	3			8	4	Pseudogamous Apomictic	10	0	10	0	0	10
JB104_2	24.03.2022	WildCollected	4	4	12	3	4	0	8	4	Pseudogamous Apomictic
JB104_3	24.03.2022	WildCollected	4	4	12	3	4	0	8	4	Pseudogamous Apomictic
JB104_5	24.03.2022	WildCollected	4		13	3.25			8	5	Pseudogamous Apomictic
JB104_6	24.03.2022	WildCollected	4		13	3.25			8	5	Pseudogamous Apomictic
JB104_8	24.03.2022	WildCollected	4		12	3			8	4	Pseudogamous Apomictic
JB104_9	24.03.2022	WildCollected	4		12	3			8	4	Pseudogamous Apomictic
JB104_10	24.03.2022	WildCollected	4		12	3			8	4	Pseudogamous Apomictic
JB104_11	24.03.2022	WildCollected	4		13	3.25			8	5	Pseudogamous Apomictic
JB104_12	24.03.2022	WildCollected	4	4	12	3	4	0	8	4	Pseudogamous Apomictic
JB105_1	24.03.2022	WildCollected	4		13	3.25			8	5	Pseudogamous Apomictic	9	0	9	0	0	9
JB105_2	24.03.2022	WildCollected	4		13	3.25			8	5	Pseudogamous Apomictic
JB105_3	24.03.2022	WildCollected	4	4	12	3	4	0	8	4	Pseudogamous Apomictic
JB105_4	24.03.2022	WildCollected	4		12	3			8	4	Pseudogamous Apomictic
JB105_5	24.03.2022	WildCollected	4		12	3			8	4	Pseudogamous Apomictic
JB105_6	24.03.2022	WildCollected	4	4	12	3	4	0	8	4	Pseudogamous Apomictic
JB105_7	24.03.2022	WildCollected	4		12	3			8	4	Pseudogamous Apomictic
JB105_8	24.03.2022	WildCollected	4		12	3			8	4	Pseudogamous Apomictic
JB105_9	24.03.2022	WildCollected	4	4	12	3	4	0	8	4	Pseudogamous Apomictic
JB025_1_s1			4	0	12	3					Pseudogamous Apomictic	9	0	9	0	0	9
JB025_1_s2			4	0	13	3.25					Pseudogamous Apomictic
JB025_1_s3			4	0	12	3					Pseudogamous Apomictic
JB025_1_s4			4	0	12	3					Pseudogamous Apomictic
JB025_1_s5			4	0	12	3					Pseudogamous Apomictic
JB025_1_s6			4	0	12	3					Pseudogamous Apomictic
JB025_1_s7			4	4	13	3.25					Pseudogamous Apomictic
JB025_1_s8			4	0	10	2.5					Pseudogamous Apomictic
JB025_1_s9			4	0	12	3					Pseudogamous Apomictic
JB026_1_s1			4	0	0	0					NONE	6	0	6	1	14.2857	7
JB025_2_s2			4	0	12	3					Pseudogamous Apomictic
JB025_2_s3			4	0	21	5.25					Pseudogamous Apomictic
JB025_2_s4			4	0	12	3					Pseudogamous Apomictic
JB025_2_s5			4	0	0	0					NONE
JB025_2_s6			4	4	12	3					Pseudogamous Apomictic
JB025_2_s7			4	0	0	0					NONE
JB025_2_s8			4	0	13	3.25					Pseudogamous Apomictic
JB025_2_s9			4	9	13	1.44444					Sexual
JB025_2_s10			4	0	12	3					Pseudogamous Apomictic
JB025_3_s1			4	0	12	3					Pseudogamous Apomictic	8	0	8	0	0	8
JB025_3_s2			4	0	11	2.75					Pseudogamous Apomictic
JB025_3_s3			4	0	0	0					NONE
JB025_3_s4			4	0	13	3.25					Pseudogamous Apomictic
JB025_3_s5			4	0	12	3					Pseudogamous Apomictic
JB025_3_s6			4	0	11	2.75					Pseudogamous Apomictic
JB025_3_s7			4	4	14	3.5					Pseudogamous Apomictic
JB025_3_s8			4	0	13	3.25					Pseudogamous Apomictic
JB025_3_s9			4	0	0	0					NONE
JB025_3_s10			4	0	12	3					Pseudogamous Apomictic
JB022_3_s1			4	4	12	3					Pseudogamous Apomictic	6	0	6	0	0	6
JB022_3_s2			4	4	13	3.25					Pseudogamous Apomictic
JB022_3_s3			4	4	14	3.5					Pseudogamous Apomictic
JB022_3_s4			4	4	13	3.25					Pseudogamous Apomictic
JB022_3_s5			4	4	14	3.5					Pseudogamous Apomictic
JB022_3_s6			4	4	13	3.25					Pseudogamous Apomictic
JB022_1_s1			4	4	13	3.25					Pseudogamous Apomictic	9	0	9	0	0	9
JB022_1_s2			4	0	13	3.25					Pseudogamous Apomictic
JB022_1_s4			4	0	13	3.25					Pseudogamous Apomictic
JB022_1_s5			4	0	13	3.25					Pseudogamous Apomictic
JB022_1_s6			4	4	13	3.25					Pseudogamous Apomictic
JB022_1_s7			4	4	13	3.25					Pseudogamous Apomictic
JB022_1_s8			4	5	13	2.6					Pseudogamous Apomictic
JB022_1_s9			4	4	13	3.25					Pseudogamous Apomictic
JB022_1_s10			4	4	13	3.25					Pseudogamous Apomictic
JB022_7_s1			4	0	14	3.5					Pseudogamous Apomictic	5	0	5	0	0	5
JB022_7_s2			4	0	14	3.5					Pseudogamous Apomictic
JB022_7_s3			4	0	14	3.5					Pseudogamous Apomictic
JB022_7_s4			4	0	0	0					NONE
JB022_7_s5			4	5	14	2.8					Pseudogamous Apomictic
JB022_7_s6			4	0	14	3.5					Pseudogamous Apomictic
JB027_2_s1			4	6	16	2.66667					Pseudogamous Apomictic	5	0	5	0	0	5
JB027_2_s2			4	0	14	3.5					Pseudogamous Apomictic
JB027_2_s3			4	5	15	3					Pseudogamous Apomictic
JB027_2_s4			4	5	16	3.2					Pseudogamous Apomictic
JB027_2_s5			4	0	15	3.75					Pseudogamous Apomictic
JB027_6_s1			6	6	17	2.83333					Pseudogamous Apomictic	5	0	5	0	0	5
JB027_6_s2			6	5	16	3.2					Pseudogamous Apomictic
JB027_6_s3			6	0	16	2.66667					Pseudogamous Apomictic
JB027_6_s4			6	0	16	2.66667					Pseudogamous Apomictic
JB027_6_s5			6	0	17	2.83333					Pseudogamous Apomictic
JB027_1_s1			6	4	16	4					Pseudogamous Apomictic	5	0	5	0	0	5
JB027_1_s2			6	0	14	2.33333					Pseudogamous Apomictic
JB027_1_s3			6	0	14	2.33333					Pseudogamous Apomictic
JB027_1_s4			6	0	14	2.33333					Pseudogamous Apomictic
JB027_1_s5			6	0	13	2.16667					Pseudogamous Apomictic
JB028_2_s2			4	0	14	3.5					Pseudogamous Apomictic	9	0	9	0	0	9
JB028_2_s3			4	5	13	2.6					Pseudogamous Apomictic
JB028_2_s4			4	0	13	3.25					Pseudogamous Apomictic
JB028_2_s5			4	5	14	2.8					Pseudogamous Apomictic
JB028_2_s6			4	0	13	3.25					Pseudogamous Apomictic
JB028_2_s7			4	4	12	3					Pseudogamous Apomictic
JB028_2_s8			4	4	13	3.25					Pseudogamous Apomictic
JB028_2_s9			4	0	13	3.25					Pseudogamous Apomictic
JB028_2_s10			4	5	14	2.8					Pseudogamous Apomictic
JB021_22_s1			6	6	20	3.33333					Pseudogamous Apomictic	9	0	9	0	0	9
JB021_22_s2			6	6	19	3.16667					Pseudogamous Apomictic
JB021_22_s3			6	6	18	3					Pseudogamous Apomictic
JB021_22_s4			6	0	0	0					NONE
JB021_22_s5			6	6	18	3					Pseudogamous Apomictic
JB021_22_s6			6	6	19	3.16667					Pseudogamous Apomictic
JB021_22_s7			6	0	19	3.16667					Pseudogamous Apomictic
JB021_22_s8			6	0	18	3					Pseudogamous Apomictic
JB021_22_s9			6	6	18	3					Pseudogamous Apomictic
JB021_22_s10			6	6	19	3.16667					Pseudogamous Apomictic
JB029_1_s1			4	5	13	2.6					Pseudogamous Apomictic	10	0	10	0	0	10
JB029_1_s2			4	0	13	3.25					Pseudogamous Apomictic
JB029_1_s3			4	4	13	3.25					Pseudogamous Apomictic
JB029_1_s4			4	4	14	3.5					Pseudogamous Apomictic
JB029_1_s5			4	4	13	3.25					Pseudogamous Apomictic
JB029_1_s6			4	4	13	3.25					Pseudogamous Apomictic
JB029_1_s7			4	5	13	2.6					Pseudogamous Apomictic
JB029_1_s8			4	4	13	3.25					Pseudogamous Apomictic
JB029_1_s9			4	4	13	3.25					Pseudogamous Apomictic
JB029_1_s10			4	4	13	3.25					Pseudogamous Apomictic
JB029_6_s1			4	4	14	3.5					Pseudogamous Apomictic	10	0	10	0	0	10
JB029_6_s2			4	4	12	3					Pseudogamous Apomictic
JB029_6_s3			4	0	13	3.25					Pseudogamous Apomictic
JB029_6_s4			4	4	13	3.25					Pseudogamous Apomictic
JB029_6_s5			4	0	13	3.25					Pseudogamous Apomictic
JB029_6_s6			4	4	13	3.25					Pseudogamous Apomictic
JB029_6_s7			4	4	13	3.25					Pseudogamous Apomictic
JB029_6_s8			4	4	13	3.25					Pseudogamous Apomictic
JB029_6_s9			4	4	13	3.25					Pseudogamous Apomictic
JB029_6_s10			4	4	13	3.25					Pseudogamous Apomictic
JB029_2_s1			4	4	13	3.25					Pseudogamous Apomictic	10	0	10	0	0	10
JB029_2_s2			4	4	13	3.25					Pseudogamous Apomictic
JB029_2_s3			4	4	13	3.25					Pseudogamous Apomictic
JB029_2_s4			4	4	13	3.25					Pseudogamous Apomictic
JB029_2_s5			4	4	13	3.25					Pseudogamous Apomictic
JB029_2_s6			4	4	14	3.5					Pseudogamous Apomictic
JB029_2_s7			4	5	14	2.8					Pseudogamous Apomictic
JB029_2_s8			4	5	14	2.8					Pseudogamous Apomictic
JB029_2_s9			4	5	13	2.6					Pseudogamous Apomictic
JB029_2_s10			4	4	13	3.25					Pseudogamous Apomictic
JB029_6_30_09_s1			4	4	17	4.25					Pseudogamous Apomictic	10	0	10	0	0	10
JB029_6_30_09_s2			4	4	12	3					Pseudogamous Apomictic
JB029_6_30_09_s3			4	0	13	3.25					Pseudogamous Apomictic
JB029_6_30_09_s4			4	4	13	3.25					Pseudogamous Apomictic
JB029_6_30_09_s5			4	4	13	3.25					Pseudogamous Apomictic
JB029_6_30_09_s6			4	5	13	2.6					Pseudogamous Apomictic
JB029_6_30_09_s7			4	4	13	3.25					Pseudogamous Apomictic
JB029_6_30_09_s8			4	4	13	3.25					Pseudogamous Apomictic
JB029_6_30_09_s9			4	4	13	3.25					Pseudogamous Apomictic
JB029_6_30_09_s10			4	4	13	3.25					Pseudogamous Apomictic
JB034_1_s			4		11	2.75					Pseudogamous Apomictic	8	0	8	0	0	8
JB034_1_s1			4		12	3					Pseudogamous Apomictic
JB034_1_s2			4		12	3					Pseudogamous Apomictic
JB034_1_s3			4		12	3					Pseudogamous Apomictic
JB034_1_s5			4		11	2.75					Pseudogamous Apomictic
JB034_1_s6			4		12	3					Pseudogamous Apomictic
JB034_1_s8			4		12	3					Pseudogamous Apomictic
JB034_1_s9			4		11	2.75					Pseudogamous Apomictic
JB034_5_s1			4		12	3					Pseudogamous Apomictic	10	0	10	0	0	10
JB034_5_s2			4		12	3					Pseudogamous Apomictic
JB034_5_s3			4		12	3					Pseudogamous Apomictic
JB034_5_s4			4		12	3					Pseudogamous Apomictic
JB034_5_s5			4		12	3					Pseudogamous Apomictic
JB034_5_s6			4		12	3					Pseudogamous Apomictic
JB034_5_s7			4		12	3					Pseudogamous Apomictic
JB034_5_s8			4		12	3					Pseudogamous Apomictic
JB034_5_s9			4		12	3					Pseudogamous Apomictic
JB034_5_s10			4		12	3					Pseudogamous Apomictic
JB034_6_s1			4	0	12	3					Pseudogamous Apomictic	9	0	9	0	0	9
JB034_6_s2			4	0	12	3					Pseudogamous Apomictic
JB034_6_s3			4	4	12	3					Pseudogamous Apomictic
JB034_6_s4			4	4	12	3					Pseudogamous Apomictic
JB034_6_s5			4	0	12	3					Pseudogamous Apomictic
JB034_6_s6			4	0	12	3					Pseudogamous Apomictic
JB034_6_s7_lo_qual_embryo			4	3	12	4					Pseudogamous Apomictic
JB034_6_s8			4	3	11	2.75					Pseudogamous Apomictic
JB034_6_s10			4	0	12	3					Pseudogamous Apomictic
JB031_4_s1			4		12	3					Pseudogamous Apomictic	10	0	10	0	0	10
JB031_4_s2			4		12	3					Pseudogamous Apomictic
JB031_4_s3			4	3	12	3					Pseudogamous Apomictic
JB031_4_s4			4		12	3					Pseudogamous Apomictic
JB031_4_s5			4		12	3					Pseudogamous Apomictic
JB031_4_s6			4		12	3					Pseudogamous Apomictic
JB031_4_s7			4	4	12	3					Pseudogamous Apomictic
JB031_4_s8			4		13	3.25					Pseudogamous Apomictic
JB031_4_s9			4		12	3					Pseudogamous Apomictic
JB031_4_s10			4		12	3					Pseudogamous Apomictic
JB020_1_s1			4	4	12	3					Pseudogamous Apomictic	10	0	10	0	0	10
JB020_1_s2			4	5	13	3.25					Pseudogamous Apomictic
JB020_1_s3			4	0	13	3.25					Pseudogamous Apomictic
JB020_1_s4			4	0	13	3.25					Pseudogamous Apomictic
JB020_1_s5			4	0	13	3.25					Pseudogamous Apomictic
JB020_1_s6			4	0	13	3.25					Pseudogamous Apomictic
JB020_1_s7			4	0	12	3					Pseudogamous Apomictic
JB020_1_s8			4	0	12	3					Pseudogamous Apomictic
JB020_1_s9			4	0	12	3					Pseudogamous Apomictic
JB020_1_s10			4	4	12	3					Pseudogamous Apomictic
JB020_1_s1			4	4	12	3					Pseudogamous Apomictic	10	0	10	0	0	10
JB020_1_s2			4	5	13	3.25					Pseudogamous Apomictic
JB020_1_s3			4	0	13	3.25					Pseudogamous Apomictic
JB020_1_s4			4	0	13	3.25					Pseudogamous Apomictic
JB020_1_s5			4	0	13	3.25					Pseudogamous Apomictic
JB020_1_s6			4	0	13	3.25					Pseudogamous Apomictic
JB020_1_s7			4	0	12	3					Pseudogamous Apomictic
JB020_1_s8			4	0	12	3					Pseudogamous Apomictic
JB020_1_s9			4	0	12	3					Pseudogamous Apomictic
JB020_1_s10			4	4	12	3					Pseudogamous Apomictic
JB020_2_s1			4	4	12	3					Pseudogamous Apomictic	9	0	9	0	0	9
JB020_2_s2			4	4	12	3					Pseudogamous Apomictic
JB020_2_s3			4	0	12	3					Pseudogamous Apomictic
JB020_2_s4			4	0	12	3					Pseudogamous Apomictic
JB020_2_s6			4	4	12	3					Pseudogamous Apomictic
JB020_2_s7			4	0	12	3					Pseudogamous Apomictic
JB020_2_s8			4	4	12	3					Pseudogamous Apomictic
JB020_2_s9			4	0	12	3					Pseudogamous Apomictic
JB020_2_s10			4	0	12	3					Pseudogamous Apomictic
JB020_3_s1			4	0	13	3.25					Pseudogamous Apomictic	10	0	10	0	0	10
JB020_3_s2			4	0	12	3					Pseudogamous Apomictic
JB020_3_s3			4	0	12	3					Pseudogamous Apomictic
JB020_3_s4			4	0	13	3.25					Pseudogamous Apomictic
JB020_3_s5			4	4	12	3					Pseudogamous Apomictic
JB020_3_s6			4	4	12	3					Pseudogamous Apomictic
JB020_3_s7			4	4	12	3					Pseudogamous Apomictic
JB020_3_s8			4	4	12	3					Pseudogamous Apomictic
JB020_3_s9			4	0	12	3					Pseudogamous Apomictic
JB020_3_s10			4	0	12	3					Pseudogamous Apomictic
JB032_3_s1			4	0	12	3					Pseudogamous Apomictic	10	0	10	0	0	10
JB032_3_s2			4	4	12	3					Pseudogamous Apomictic
JB032_3_s3			4	0	12	3					Pseudogamous Apomictic
JB032_3_s4			4	4	12	3					Pseudogamous Apomictic
JB032_3_s5			4	0	13	3.25					Pseudogamous Apomictic
JB032_3_s6			4	0	12	3					Pseudogamous Apomictic
JB032_3_s7			4	0	12	3					Pseudogamous Apomictic
JB032_3_s8			4	0	12	3					Pseudogamous Apomictic
JB032_3_s9			4	0	12	3					Pseudogamous Apomictic
JB032_3_s10			4	0	12	3					Pseudogamous Apomictic
JB032_4_s1			4	4	12	3					Pseudogamous Apomictic	7	0	7	0	0	7
JB032_4_s2			4	0	12	3					Pseudogamous Apomictic
JB032_4_s4			4	0	12	3					Pseudogamous Apomictic
JB032_4_s6			4	0	12	3					Pseudogamous Apomictic
JB032_4_s7			4	4	12	3					Pseudogamous Apomictic
JB032_4_s8			4	0	12	3					Pseudogamous Apomictic
JB032_4_s9			4	0	12	3					Pseudogamous Apomictic
JB032_5_s1			4	0	12	3					Pseudogamous Apomictic	20	0	20	0	0	20
JB032_5_s2			4	0	13	3.25					Pseudogamous Apomictic
JB032_5_s3			4	0	12	3					Pseudogamous Apomictic
JB032_5_s4			4	0	12	3					Pseudogamous Apomictic
JB032_5_s5			4	0	12	3					Pseudogamous Apomictic
JB032_5_s6			4	0	12	3					Pseudogamous Apomictic
JB032_5_s7			4	0	12	3					Pseudogamous Apomictic
JB032_5_s8			4	0	12	3					Pseudogamous Apomictic
JB032_5_s9			4	4	16	4					Pseudogamous Apomictic
JB032_5_s10			4	0	12	3					Pseudogamous Apomictic
JB032_5_1_13_s1			4	0	13	3.25					Pseudogamous Apomictic
JB032_5_1_13_s2			4	0	12	3					Pseudogamous Apomictic
JB032_5_1_13_s3			4	0	13	3.25					Pseudogamous Apomictic
JB032_5_1_13_s4			4	4	12	3					Pseudogamous Apomictic
JB032_5_1_13_s5			4	4	12	3					Pseudogamous Apomictic
JB032_5_1_13_s6			4	0	12	3					Pseudogamous Apomictic
JB032_5_1_13_s7			4	4	12	3					Pseudogamous Apomictic
JB032_5_1_13_s8			4	0	12	3					Pseudogamous Apomictic
JB032_5_1_13_s9			4	0	12	3					Pseudogamous Apomictic
JB032_5_1_13_s10			4	4	12	3					Pseudogamous Apomictic
JB032_2_s1			4	0	12	3					Pseudogamous Apomictic	10	0	10	0	0	10
JB032_2_s2			4	0	12	3					Pseudogamous Apomictic
JB032_2_s3			4	4	12	3					Pseudogamous Apomictic
JB032_2_s4			4	0	12	3					Pseudogamous Apomictic
JB032_2_s5			4	0	12	3					Pseudogamous Apomictic
JB032_2_s6			4	0	12	3					Pseudogamous Apomictic
JB032_2_s7			4	0	12	3					Pseudogamous Apomictic
JB032_2_s8			4	0	12	3					Pseudogamous Apomictic
JB032_2_s9			4	4	12	3					Pseudogamous Apomictic
JB032_2_s10			4	0	12	3					Pseudogamous Apomictic
JB032_4_s1			4	4	12	3					Pseudogamous Apomictic	10	0	10	0	0	10
JB032_4_s2			4	4	12	3					Pseudogamous Apomictic
JB032_4_s3			4	4	12	3					Pseudogamous Apomictic
JB032_4_s4			4	4	16	4					Pseudogamous Apomictic
JB032_4_s5			4	4	12	3					Pseudogamous Apomictic
JB032_4_s6			4	4	12	3					Pseudogamous Apomictic
JB032_4_s7			4	4	12	3					Pseudogamous Apomictic
JB032_4_s8			4	4	12	3					Pseudogamous Apomictic
JB032_4_s9			4	4	12	3					Pseudogamous Apomictic
JB032_4_s10			4	4	12	3					Pseudogamous Apomictic
JB033_2_s1			4	0	13	3.25					Pseudogamous Apomictic	18	0	18	0	0	18
JB033_2_s2			4	0	12	3					Pseudogamous Apomictic
JB033_2_s3			4	0	12	3					Pseudogamous Apomictic
JB033_2_s4			4	0	13	3.25					Pseudogamous Apomictic
JB033_2_s5			4	0	12	3					Pseudogamous Apomictic
JB033_2_s7			4	0	12	3					Pseudogamous Apomictic
JB033_2_s8			4	0	12	3					Pseudogamous Apomictic
JB033_2_s10			4	0	12	3					Pseudogamous Apomictic
JB033_2_1_12_s1			4	4	12	3					Pseudogamous Apomictic
JB033_2_1_12_s2			4	0	12	3					Pseudogamous Apomictic
JB033_2_1_12_s3			4	4	12	3					Pseudogamous Apomictic
JB033_2_1_12_s4			4	4	13	3.25					Pseudogamous Apomictic
JB033_2_1_12_s5			4	0	12	3					Pseudogamous Apomictic
JB033_2_1_12_s6			4	4	12	3					Pseudogamous Apomictic
JB033_2_1_12_s7			4	4	12	3					Pseudogamous Apomictic
JB033_2_1_12_s8			4	4	12	3					Pseudogamous Apomictic
JB033_2_1_12_s9			4	4	12	3					Pseudogamous Apomictic
JB033_2_1_12_s10			4	4	12	3					Pseudogamous Apomictic
JB033_3_s1			4	4	12	3					Pseudogamous Apomictic	10	0	10	0	0	10
JB033_3_s2			4	4	12	3					Pseudogamous Apomictic
JB033_3_s3			4	4	12	3					Pseudogamous Apomictic
JB033_3_s4			4	0	12	3					Pseudogamous Apomictic
JB033_3_s5			4	0	12	3					Pseudogamous Apomictic
JB033_3_s6			4	4	12	3					Pseudogamous Apomictic
JB033_3_s7			4	0	12	3					Pseudogamous Apomictic
JB033_3_s8			4	4	12	3					Pseudogamous Apomictic
JB033_3_s9			4	0	12	3					Pseudogamous Apomictic
JB033_3_s10			4	4	12	3					Pseudogamous Apomictic
JB033_5_s1			4	0	6	1.5					Sexual	9	0	9	1	10	10
JB033_5_s2			4	4	12	3					Pseudogamous Apomictic
JB033_5_s3			4	4	12	3					Pseudogamous Apomictic
JB033_5_s4			4	4	12	3					Pseudogamous Apomictic
JB033_5_s5			4	4	12	3					Pseudogamous Apomictic
JB033_5_s6			4	0	12	3					Pseudogamous Apomictic
JB033_5_s7			4	0	12	3					Pseudogamous Apomictic
JB033_5_s8			4	4	12	3					Pseudogamous Apomictic
JB033_5_s9			4	0	16	4					Pseudogamous Apomictic
JB033_5_s10			4	4	12	3					Pseudogamous Apomictic
JB030_2_s1			4	0	11	2.75					Pseudogamous Apomictic	9	0	9	0	0	9
JB030_2_s2			4	0	11	2.75					Pseudogamous Apomictic
JB030_2_s3			4	0	11	2.75					Pseudogamous Apomictic
JB030_2_s4			4	0	11	2.75					Pseudogamous Apomictic
JB030_2_s5			4	0	11	2.75					Pseudogamous Apomictic
JB030_2_s6			4	4	11	2.75					Pseudogamous Apomictic
JB030_2_s7			4	4	11	2.75					Pseudogamous Apomictic
JB030_2_s9			4	4	11	2.75					Pseudogamous Apomictic
JB030_2_s10			4	0	11	2.75					Pseudogamous Apomictic
JB030_5_s1			4	0	11	2.75					Pseudogamous Apomictic	9	0	9	0	0	9
JB030_5_s2			4	4	11	2.75					Pseudogamous Apomictic
JB030_5_s3			4	4	11	2.75					Pseudogamous Apomictic
JB030_5_s4			4	0	11	2.75					Pseudogamous Apomictic
JB030_5_s5			4	0	11	2.75					Pseudogamous Apomictic
JB030_5_s7			4	0	10	2.5					Pseudogamous Apomictic
JB030_5_s8			4	0	11	2.75					Pseudogamous Apomictic
JB030_5_s10			4	4	11	2.75					Pseudogamous Apomictic
JB035_1_s1	2023-01-17		4	0	12	3					Pseudogamous Apomictic	15	0	15	0	0	15
JB035_1_s2	2023-01-17		4	4	12	3					Pseudogamous Apomictic
JB035_1_s3	2023-01-17		4	0	12	3					Pseudogamous Apomictic
JB035_1_s4	2023-01-17		4	4	12	3					Pseudogamous Apomictic
JB035_1_s5	2023-01-17		4	4	12	3					Pseudogamous Apomictic
JB035_1_s6	2023-01-17		4	4	12	3					Pseudogamous Apomictic
JB035_1_s7	2023-01-17		4	4	12	3					Pseudogamous Apomictic
JB035_1_s8	2023-01-17		4	4	12	3					Pseudogamous Apomictic
JB035_1_s10	2023-01-17		4	4	12	3					Pseudogamous Apomictic
JB035_1_s2	2023-02-03		4	0	10	2.5					Pseudogamous Apomictic
JB035_1_s3	2023-02-03		4	0	9	2.25					Pseudogamous Apomictic
JB035_1_s7	2023-02-03		4	3	12	4					Pseudogamous Apomictic
JB035_1_s8	2023-02-03		4	4	12	3					Pseudogamous Apomictic
JB035_1_s9	2023-02-03		4	0	12	3					Pseudogamous Apomictic
JB035_1_s10	2023-02-03		4	0	12	3					Pseudogamous Apomictic
JB035_2_s1	2023-02-09		4	0	12	3					Pseudogamous Apomictic	9	0	9	0	0	9
JB035_2_s2	2023-02-09		4	0	11	2.75					Pseudogamous Apomictic
JB035_2_s3	2023-02-09		4	4	12	3					Pseudogamous Apomictic
JB035_2_s4	2023-02-09		4	4	13	3.25					Pseudogamous Apomictic
JB035_2_s5	2023-02-09		4	4	12	3					Pseudogamous Apomictic
JB035_2_s7	2023-02-09		4	0	13	3.25					Pseudogamous Apomictic
JB035_2_s8	2023-02-09		4	4	13	3.25					Pseudogamous Apomictic
JB035_2_s9	2023-02-09		4	4	13	3.25					Pseudogamous Apomictic
JB035_2_s10	2023-02-09		4	4	13	3.25					Pseudogamous Apomictic
JB035_4_s1	2023-02-09		4	0	12	3					Pseudogamous Apomictic	10	0	10	0	0	10
JB035_4_s2	2023-02-09		4	4	13	3.25					Pseudogamous Apomictic
JB035_4_s3	2023-02-09		4	4	12	3					Pseudogamous Apomictic
JB035_4_s4	2023-02-09		4	4	12	3					Pseudogamous Apomictic
JB035_4_s5	2023-02-09		4	4	13	3.25					Pseudogamous Apomictic
JB035_4_s6	2023-02-09		4	4	12	3					Pseudogamous Apomictic
JB035_4_s7	2023-02-09		4	3	12	4					Pseudogamous Apomictic
JB035_4_s8	2023-02-09		4	0	12	3					Pseudogamous Apomictic
JB035_4_s9	2023-02-09		4	4	12	3					Pseudogamous Apomictic
JB035_4_s10	2023-02-09		4	0	12	3					Pseudogamous Apomictic
JB035_5_s1	2023-02-09		4	4	13	3.25					Pseudogamous Apomictic	10	0	10	0	0	10
JB035_5_s2	2023-02-09		4	4	12	3					Pseudogamous Apomictic
JB035_5_s3	2023-02-09		4	4	13	3.25					Pseudogamous Apomictic
JB035_5_s4	2023-02-09		4	4	12	3					Pseudogamous Apomictic
JB035_5_s5	2023-02-09		4	4	12	3					Pseudogamous Apomictic
JB035_5_s6	2023-02-09		4	4	12	3					Pseudogamous Apomictic
JB035_5_s7	2023-02-09		4	4	12	3					Pseudogamous Apomictic
JB035_5_s8	2023-02-09		4	0	12	3					Pseudogamous Apomictic
JB035_5_s9	2023-02-09		4	4	12	3					Pseudogamous Apomictic
JB035_5_s10	2023-02-09		4	4	12	3					Pseudogamous Apomictic
JB035_6_s1	2023-02-09		4	4	12	3					Pseudogamous Apomictic	9	0	9	0	0	9
JB035_6_s2	2023-02-09		4	4	12	3					Pseudogamous Apomictic
JB035_6_s3	2023-02-09		4	4	12	3					Pseudogamous Apomictic
JB035_6_s4	2023-02-09		4	4	13	3.25					Pseudogamous Apomictic
JB035_6_s6	2023-02-09		4	4	12	3					Pseudogamous Apomictic
JB035_6_s7	2023-02-09		4	4	13	3.25					Pseudogamous Apomictic
JB035_6_s8	2023-02-09		4	4	12	3					Pseudogamous Apomictic
JB035_6_s9	2023-02-09		4	4	12	3					Pseudogamous Apomictic
JB035_6_s10	2023-02-09		4	0	12	3					Pseudogamous Apomictic
JB036_1_s1	2023-01-20		4	4	12	3					Pseudogamous Apomictic	10	0	10	0	0	10
JB036_1_s2	2023-01-20		4	4	12	3					Pseudogamous Apomictic
JB036_1_s3	2023-01-20		4	4	12	3					Pseudogamous Apomictic
JB036_1_s4	2023-01-20		4	4	13	3.25					Pseudogamous Apomictic
JB036_1_s5	2023-01-20		4	4	12	3					Pseudogamous Apomictic
JB036_1_s6	2023-01-20		4	0	12	3					Pseudogamous Apomictic
JB036_1_s7	2023-01-20		4	4	12	3					Pseudogamous Apomictic
JB036_1_s8	2023-01-20		4	0	12	3					Pseudogamous Apomictic
JB036_1_s9	2023-01-20		4	4	12	3					Pseudogamous Apomictic
JB036_1_s10	2023-01-20		4	4	13	3.25					Pseudogamous Apomictic
JB036_2_s1	2023-01-20		4	4	12	3					Pseudogamous Apomictic	10	0	10	0	0	10
JB036_2_s2	2023-01-20		4	4	13	3.25					Pseudogamous Apomictic
JB036_2_s3	2023-01-20		4	4	12	3					Pseudogamous Apomictic
JB036_2_s4	2023-01-20		4	4	12	3					Pseudogamous Apomictic
JB036_2_s5	2023-01-20		4	0	12	3					Pseudogamous Apomictic
JB036_2_s6	2023-01-20		4	4	12	3					Pseudogamous Apomictic
JB036_2_s7	2023-01-20		4	4	12	3					Pseudogamous Apomictic
JB036_2_s8	2023-01-20		4	4	12	3					Pseudogamous Apomictic
JB036_2_s9	2023-01-20		4	4	11	2.75					Pseudogamous Apomictic
JB036_2_s10	2023-01-20		4	4	12	3					Pseudogamous Apomictic
JB036_3_s1	2023-01-25		4	0	13	3.25					Pseudogamous Apomictic	10	0	10	0	0	10
JB036_3_s2	2023-01-25		4	5	13	2.6					Pseudogamous Apomictic
JB036_3_s3	2023-01-25		4	0	13	3.25					Pseudogamous Apomictic
JB036_3_s4	2023-01-25		4	4	12	3					Pseudogamous Apomictic
JB036_3_s5	2023-01-25		4	0	12	3					Pseudogamous Apomictic
JB036_3_s6	2023-01-25		4	0	13	3.25					Pseudogamous Apomictic
JB036_3_s7	2023-01-25		4	4	13	3.25					Pseudogamous Apomictic
JB036_3_s8	2023-01-25		4	4	13	3.25					Pseudogamous Apomictic
JB036_3_s9	2023-01-25		4	4	12	3					Pseudogamous Apomictic
JB036_3_s10	2023-01-25		4	4	12	3					Pseudogamous Apomictic
JB036_4_s1	2023-01-25		4	4	12	3					Pseudogamous Apomictic	10	0	10	0	0	10
JB036_4_s2	2023-01-25		4	5	13	2.6					Pseudogamous Apomictic
JB036_4_s3	2023-01-25		4	3	13	4.33333					Pseudogamous Apomictic
JB036_4_s4	2023-01-25		4	0	13	3.25					Pseudogamous Apomictic
JB036_4_s5	2023-01-25		4	0	12	3					Pseudogamous Apomictic
JB036_4_s6	2023-01-25		4	4	12	3					Pseudogamous Apomictic
JB036_4_s7	2023-01-25		4	0	13	3.25					Pseudogamous Apomictic
JB036_4_s8	2023-01-25		4	4	13	3.25					Pseudogamous Apomictic
JB036_4_s9	2023-01-25		4	4	13	3.25					Pseudogamous Apomictic
JB036_4_s10	2023-01-25		4	4	13	3.25					Pseudogamous Apomictic
JB036_5_s1	2023-01-25		4	4	12	3					Pseudogamous Apomictic	10	0	10	0	0	10
JB036_5_s2	2023-01-25		4	0	13	3.25					Pseudogamous Apomictic
JB036_5_s3	2023-01-25		4	4	13	3.25					Pseudogamous Apomictic
JB036_5_s4	2023-01-25		4	3	13	4.33333					Pseudogamous Apomictic
JB036_5_s5	2023-01-25		4	0	12	3					Pseudogamous Apomictic
JB036_5_s6	2023-01-25		4	3	12	4					Pseudogamous Apomictic
JB036_5_s7	2023-01-25		4	0	13	3.25					Pseudogamous Apomictic
JB036_5_s8	2023-01-25		4	5	13	2.6					Pseudogamous Apomictic
JB036_5_s9	2023-01-25		4	0	12	3					Pseudogamous Apomictic
JB036_5_s10	2023-01-25		4	0	13	3.25					Pseudogamous Apomictic

## Sheet: FCSS_pop_summary
SE_SE_POPULATION 2
ID	# Apomictic Seeds	# Sexual Seeds	% Apomictic	%Sexual	% Apomictic	%Sexual			total seeds
JB008	10	0	100	0
JB009	8	0	100	0
JB011	6	0	100	0
Summary	24	0			100	0	100	0	24
SE_SE_POPULATION 3
ID	# Apomictic Seeds	# Sexual Seeds	% Apomictic	%Sexual
JB014	6	0	100	0
JB015	9	0	100	0
JB016	10	0	100	0
Summary	25	0			100	0	100	0	25
SE_POPULATION 4
ID	# Apomictic Seeds	# Sexual Seeds	% Apomictic	%Sexual
JB020	3	1	75	25
JB021	9	0	100	0
Summary	12	1			92.3077	7.69231	100	0	13
SE_POPULATION 5
ID	# Apomictic Seeds	# Sexual Seeds	% Apomictic	%Sexual
JB024	10	0	100	0
JB026	5	0	100	0
JB027	5	0	100	0
Summary	20	0			100	0	100	0	20
SE_POPULATION 6
ID	# Apomictic Seeds	# Sexual Seeds	% Apomictic	%Sexual
JB028	9	0	100	0
JB030	8	0	100	0
JB033	10	0	100	0
Summary	27	0			100	0	100	0	27
SE_POPULATION 7
ID	# Apomictic Seeds	# Sexual Seeds	% Apomictic	%Sexual
JB035	10	0	100	0
JB037	10	0	100	0
JB038	4	0	100	0
Summary	24	0			100	0	100	0	24
SE_POPULATION 8
ID	# Apomictic Seeds	# Sexual Seeds	% Apomictic	%Sexual
JB040	6	0	100	0
JB041	10	0	100	0
JB045	10	0	100	0
Summary	26	0			100	0	100	0	26
SE_POPULATION 9
ID	# Apomictic Seeds	# Sexual Seeds	% Apomictic	%Sexual
JB047	7	0	100	0
JB048	10	0	100	0
Summary	17	0			100	0	100	0	17
SE_POPULATION 10
ID	# Apomictic Seeds	# Sexual Seeds	% Apomictic	%Sexual
JB049	10	0	100	0
JB050	10	0	100	0
JB054	10	0	100	0
Summary	30	0			100	0	100	0	30
SE_POPULATION 11
ID	# Apomictic Seeds	# Sexual Seeds	% Apomictic	%Sexual
JB055	7	0	100	0
JB057	10	0	100	0
JB058	10	0	100	0
Summary	27	0			100	0	100	0	27
SE_POPULATION 12
ID	# Apomictic Seeds	# Sexual Seeds	% Apomictic	%Sexual
JB063	3	0	100	0
JB064	1	0	100	0
JB066	9	0	100	0
Summary	13	0			100	0	100	0	13
SE_POPULATION 13
ID	# Apomictic Seeds	# Sexual Seeds	% Apomictic	%Sexual
JB067	10	0	100	0
JB068	12	0	100	0
JB071	8	0	100	0
JB073	8	0	100	0
Summary	38	0			100	0	100	0	38
SE_POPULATION 14
ID	# Apomictic Seeds	# Sexual Seeds	% Apomictic	%Sexual
JB074	10	0	100	0
JB077	10	0	100	0
JB079	8	0	100	0
Summary	28	0			100	0	100	0	28
SE_POPULATION 15
ID	# Apomictic Seeds	# Sexual Seeds	% Apomictic	%Sexual
JB080	13	0	100	0
JB081	7	0	100	0
Summary	20	0			100	0	100	0	20
SE_POPULATION 16
ID	# Apomictic Seeds	# Sexual Seeds	% Apomictic	%Sexual
JB085	9	0	100	0
JB086	9	0	100	0
JB084	13	0	100	0
Summary	31	0			100	0	100	0	31
SE_POPULATION 17
ID	# Apomictic Seeds	# Sexual Seeds	% Apomictic	%Sexual
JB090	10	0	100	0
JB092	9	0	100	0
JB093	9	0	100	0
Summary	28	0			100	0	100	0	28
SE_POPULATION 18
ID	# Apomictic Seeds	# Sexual Seeds	% Apomictic	%Sexual
JB094	10	0	100	0
JB099	9	0	100	0
JB096	9	0	100	0
Summary	28	0			100	0	100	0	28
SE_POPULATION 19
ID	# Apomictic Seeds	# Sexual Seeds	% Apomictic	%Sexual
JB103	10	0	100	0
JB104	10	0	100	0
JB105	9	0	100	0
Summary	29	0			100	0	100	0	29
FI JB025
ID	# Apomictic Seeds	# Sexual Seeds	% Apomictic	%Sexual
1	9	0	100	0
2	6	1	85.7143	14.2857
3	8	0	100	0
Summary	23	1			95.8333	4.16667	100	0	24
FI JB022
ID	# Apomictic Seeds	# Sexual Seeds	% Apomictic	%Sexual
3	6	0	100	0
7	5	0	100	0
1	9	0	100	0
Summary	20	0			100	0	100	0	20
FI JB027
ID	# Apomictic Seeds	# Sexual Seeds	% Apomictic	%Sexual
2	5	0	100	0
6	5	0	100	0
1	5	0	100	0
Summary	15	0			100	0	100	0	15
FI JB034
ID	# Apomictic Seeds	# Sexual Seeds	% Apomictic	%Sexual
1	8	0	100	0
5	10	0	100	0
6	9	0	100	0
Summary	27	0			100	0	100	0	27
FI JB020
ID	# Apomictic Seeds	# Sexual Seeds	% Apomictic	%Sexual
1	20	0	100	0
2	9	0	100	0
3	10	0	100	0
Summary	39	0			100	0	100	0	39
FI JB031
ID	# Apomictic Seeds	# Sexual Seeds	% Apomictic	%Sexual
4	10	0	100	0
			#DIV/0!	#DIV/0!
			#DIV/0!	#DIV/0!
Summary	10	0			100	0	100	0	10
FI JB029
ID	# Apomictic Seeds	# Sexual Seeds	% Apomictic	%Sexual
1	10	0	100	0
6	20	0	100	0
2	10	0	100	0
Summary	40	0			100	0	100	0	40
FI JB032
ID	# Apomictic Seeds	# Sexual Seeds	% Apomictic	%Sexual
3	10	0	100	0
4	17	0	100	0
2	10	0	100	0
5	20	0	100	0
Summary	57	0			100	0	100	0	57
FI JB033
ID	# Apomictic Seeds	# Sexual Seeds	% Apomictic	%Sexual
2	18	0	100	0
3	10	0	100	0
5	9	1	90	10
Summary	37	1			97.3684	2.63158	100	0	38
FI JB030
ID	# Apomictic Seeds	# Sexual Seeds	% Apomictic	%Sexual
2	9	0	100	0
5	8	0	100	0
Summary	17	0			100	0	100	0	17
FI JB035
ID	# Apomictic Seeds	# Sexual Seeds	% Apomictic	%Sexual
1	15	0	100	0
6	9	0	100	0
2	9	0	100	0
4	10	0	100	0
5	10	0	100	0
Summary	53	0			100	0	100	0	53
FI JB036
ID	# Apomictic Seeds	# Sexual Seeds	% Apomictic	%Sexual
1	10	0	100	0
2	10	0	100	0
3	10	0	100	0
4	10	0	100	0
5	10	0	100	0
Summary	50	0			100	0	100	0	50

## Sheet: Individuals_FCSS
Sequence ID	CollectionNr.	Population	Country	Morphogroup	Taxon	Region	Latitude	Longitude	Ploidy	Locality	Collector	Date Collected
JB002	JB002	SE01	Sweden	auricomus		Fennoscandia	62.4682	17.3948	4	Meadow ~10 m from forest edge (alder, birch, spruce)	John Paul Bradican	30.06.2021
JB008	JB008	SE02	Sweden	monophyllus	Ranunculus monophyllus	Fennoscandia	62.5433	15.823	4	near Ånge SO Meadow ~10-20 m from road, small settlement near a lake	John Paul Bradican	30.06.2021
JB009	JB009	SE02	Sweden	monophyllus	Ranunculus monophyllus	Fennoscandia	62.5433	15.823	4	near Ånge SO Meadow ~10-20 m from road, small settlement near a lake	John Paul Bradican	30.06.2021
JB011	JB011	SE02	Sweden	auricomus		Fennoscandia	62.5433	15.823	4	near Ånge SO Meadow ~10-20 m from road, small settlement near a lake	John Paul Bradican	30.06.2021
JB014	JB014	SE03	Sweden	auricomus		Fennoscandia	62.5906	12.191	6	On edge of a small patch of mountain birch bordering road	John Paul Bradican	03.07.2021
JB015	JB015	SE03	Sweden	auricomus		Fennoscandia	62.5906	12.191	6	On edge of a small patch of mountain birch bordering road	John Paul Bradican	03.07.2021
JB016	JB016	SE03	Sweden	auricomus		Fennoscandia	62.5906	12.191	6	On edge of a small patch of mountain birch bordering road	John Paul Bradican	03.07.2021
JB020	JB020	SE04	Sweden	monophyllus	Ranunculus monophyllus	Fennoscandia	62.3313	12.2031	6	Spaced along ski machine trail, mountain birch forest, c 200m uphill from newly constructed settlement	John Paul Bradican	03.07.2021
JB020_1	JB020_1	JB020	Finland	auricomus		Fennoscandia	64.0477	27.0113	4	Along saturated ground, near an old house	John Paul Bradican	05.06.2022
JB020_2	JB020_2	JB020	Finland	auricomus		Fennoscandia	64.0477	27.0113	4	Along saturated ground, near an old house	John Paul Bradican	05.06.2022
JB020_3	JB020_3	JB020	Finland	auricomus		Fennoscandia	64.0477	27.0113	4	Along saturated ground, near an old house	John Paul Bradican	05.06.2022
JB021	JB021	SE04	Sweden	monophyllus	Ranunculus monophyllus	Fennoscandia	62.3313	12.2031	6	Spaced along ski machine trail, mountain birch forest, c 200m uphill from newly constructed settlement	John Paul Bradican	03.07.2021
JB022_1	JB022_1	JB022	Finland	auricomus		Fennoscandia	67.4802	28.3735	4	Hay field on bank of Värriöjoki	John Paul Bradican	07.06.2022
JB022_3	JB022_3	JB022	Finland	auricomus		Fennoscandia	67.4802	28.3735	4	Hay field on bank of Värriöjoki	John Paul Bradican	07.06.2022
JB022_7	JB022_7	JB022	Finland	auricomus		Fennoscandia	67.4802	28.3735	4	Hay field on bank of Värriöjoki	John Paul Bradican	07.06.2022
JB024	JB024	SE05	Sweden	auricomus		Fennoscandia	62.5174	15.616	4	Recently disturbed meadow near road to Ange campground, large mound nearby	John Paul Bradican	04.07.2021
JB025_1	JB025_1	JB025	Norway	auricomus		Fennoscandia	70.1019	29.4555	4	Hay field near Barent Sea coast	John Paul Bradican	10.06.2022
JB025_2	JB025_2	JB025	Norway	auricomus		Fennoscandia	70.1019	29.4555	4	Hay field near Barent Sea coast	John Paul Bradican	10.06.2022
JB025_3	JB025_3	JB025	Norway	auricomus		Fennoscandia	70.1019	29.4555	4	Hay field near Barent Sea coast	John Paul Bradican	10.06.2022
JB026	JB026	SE05	Sweden	auricomus		Fennoscandia	62.5174	15.616	4	Recently disturbed meadow near road to Ange campground, large mound nearby	John Paul Bradican	04.07.2021
JB026_1	JB026_1	JB026	Finland	auricomus		Fennoscandia	68.4023	26.9276	6	Along small stream, Hammastunturin erämaa-alue	John Paul Bradican	11.06.2022
JB026_5	JB026_5	JB026	Finland	auricomus		Fennoscandia	68.4023	26.9276		Along small stream, Hammastunturin erämaa-alue	John Paul Bradican	11.06.2022
JB027	JB027	SE05	Sweden	auricomus		Fennoscandia	62.5174	15.616	4	Recently disturbed meadow near road to Ange campground, large mound nearby	John Paul Bradican	04.07.2021
JB027_1	JB027_1	JB027	Finland	auricomus		Fennoscandia	67.5448	26.6999	6	Edge of hay field, near banks of Kersilönsuvanto. Sodankyla	John Paul Bradican	12.06.2022
JB027_2	JB027_2	JB027	Finland	auricomus		Fennoscandia	67.5448	26.6999	4	Edge of hay field, near banks of Kersilönsuvanto. Sodankyla	John Paul Bradican	12.06.2022
JB027_6	JB027_6	JB027	Finland	auricomus		Fennoscandia	67.5448	26.6999	6	Edge of hay field, near banks of Kersilönsuvanto. Sodankyla	John Paul Bradican	12.06.2022
JB028	JB028	SE06	Sweden	auricomus		Fennoscandia	63.5053	19.3985	4	Meadow situated near roadside and small patch of coniferous trees	John Paul Bradican	05.07.2021
JB028_2	JB028_2	JB028	Finland	auricomus		Fennoscandia	67.5832	26.4528	4	Small field in mixed birch forest. Sodankyla	John Paul Bradican	12.06.2022
JB029_1	JB029_1	JB029	Finland	auricomus		Fennoscandia	66.9821	26.4528	4	Field along E63. Near Vuostimo.	John Paul Bradican	13.06.2022
JB029_2	JB029_2	JB029	Finland	auricomus		Fennoscandia	66.9821	26.4528	4	Field along E63. Near Vuostimo.	John Paul Bradican	13.06.2022
JB029_6	JB029_6	JB029	Finland	auricomus		Fennoscandia	66.9821	26.4528	4	Field along E63. Near Vuostimo.	John Paul Bradican	13.06.2022
JB030	JB030	SE06	Sweden	auricomus		Fennoscandia	63.5053	19.3985	4	Meadow situated near roadside and small patch of coniferous trees	John Paul Bradican	05.07.2021
JB030_2	JB030_2	JB030	Finland	auricomus		Fennoscandia	65.5202	27.5378	4	Under mixed birch/poplar canopy. Along ditches. Päivärinta	John Paul Bradican	14.06.2022
JB030_5	JB030_5	JB030	Finland	auricomus		Fennoscandia	65.5202	27.5378	4	Under mixed birch/poplar canopy. Along ditches. Päivärinta	John Paul Bradican	14.06.2022
JB031_4	JB031_4	JB031	Finland	auricomus		Fennoscandia	65.6208	28.3887	4	Field near E20	John Paul Bradican	14.06.2022
JB032_2	JB032_2	JB032	Finland	auricomus		Fennoscandia	65.5629	28.4029	4	Small field, waste site. Near Isokumpu	John Paul Bradican	15.06.2022
JB032_3	JB032_3	JB032	Finland	auricomus		Fennoscandia	65.5629	28.4029	4	Small field, waste site. Near Isokumpu	John Paul Bradican	15.06.2022
JB032_4	JB032_4	JB032	Finland	auricomus		Fennoscandia	65.5629	28.4029	4	Small field, waste site. Near Isokumpu	John Paul Bradican	15.06.2022
JB032_5	JB032_5	JB032	Finland	auricomus		Fennoscandia	65.5629	28.4029	4	Small field, waste site. Near Isokumpu	John Paul Bradican	15.06.2022
JB033	JB033	SE06	Sweden	auricomus		Fennoscandia	63.5053	19.3985	4	Meadow situated near roadside and small patch of coniferous trees	John Paul Bradican	05.07.2021
JB033_2	JB033_2	JB033	Finland	auricomus		Fennoscandia	64.0583	26.9247	4	Hay field, Saaresmäki	John Paul Bradican	16.06.2022
JB033_3	JB033_3	JB033	Finland	auricomus		Fennoscandia	64.0583	26.9247	4	Hay field, Saaresmäki	John Paul Bradican	16.06.2022
JB033_5	JB033_5	JB033	Finland	auricomus		Fennoscandia	64.0583	26.9247	4	Hay field, Saaresmäki	John Paul Bradican	16.06.2022
JB034_1	JB034_1	JB034	Finland	auricomus		Fennoscandia	64.2321	27.5901	4	Abandoned field, near Kajaani, Järvenperä	John Paul Bradican	16.06.2022
JB034_5	JB034_5	JB034	Finland	auricomus		Fennoscandia	64.2321	27.5901	4	Abandoned field, near Kajaani, Järvenperä	John Paul Bradican	16.06.2022
JB034_6	JB034_6	JB034	Finland	auricomus		Fennoscandia	64.2321	27.5901	4	Abandoned field, near Kajaani, Järvenperä	John Paul Bradican	16.06.2022
JB035	JB035	SE07	Sweden	auricomus		Fennoscandia	63.9962	19.6835	4	Roadside ditch near dwelling, horse pen. Across road from nature preserve	John Paul Bradican	05.07.2021
JB035_1	JB035_1	JB035	Finland	auricomus		Fennoscandia	63.7725	25.9899	4	Hay field, Sarviperä	John Paul Bradican	17.06.2022
JB035_2	JB035_2	JB035	Finland	auricomus		Fennoscandia	63.7725	25.9899	4	Hay field, Sarviperä	John Paul Bradican	17.06.2022
JB035_4	JB035_4	JB035	Finland	auricomus		Fennoscandia	63.7725	25.9899	4	Hay field, Sarviperä	John Paul Bradican	17.06.2022
JB035_5	JB035_5	JB035	Finland	auricomus		Fennoscandia	63.7725	25.9899	4	Hay field, Sarviperä	John Paul Bradican	17.06.2022
JB036_1	JB036_1	JB036	Finland	auricomus		Fennoscandia	63.4122	25.6424	4	Hay field/horse pasture, near E77	John Paul Bradican	17.06.2022
JB036_2	JB036_2	JB036	Finland	auricomus		Fennoscandia	63.4122	25.6424	4	Hay field/horse pasture, near E77	John Paul Bradican	17.06.2022
JB036_3	JB036_3	JB036	Finland	auricomus		Fennoscandia	63.4122	25.6424	4	Hay field/horse pasture, near E77	John Paul Bradican	17.06.2022
JB036_4	JB036_4	JB036	Finland	auricomus		Fennoscandia	63.4122	25.6424	4	Hay field/horse pasture, near E77	John Paul Bradican	17.06.2022
JB036_5	JB036_5	JB036	Finland	auricomus		Fennoscandia	63.4122	25.6424	4	Hay field/horse pasture, near E77	John Paul Bradican	17.06.2022
JB036_6	JB036_6	JB036	Finland	auricomus		Fennoscandia	63.4122	25.6424	4	Hay field/horse pasture, near E77	John Paul Bradican	17.06.2022
JB037		SE07	Sweden	auricomus		Fennoscandia	63.9962	19.6835	4	Roadside ditch near dwelling, horse pen. Across road from nature preserve	John Paul Bradican	05.07.2021
JB038	JB038	SE07	Sweden	auricomus		Fennoscandia	63.9962	19.6835	4	Roadside ditch near dwelling, horse pen. Across road from nature preserve	John Paul Bradican	05.07.2021
JB040	JB040	SE08	Sweden	auricomus		Fennoscandia	64.5365	19.3452	4	Small strip of vegetation, bordering mown lawn and fenced sheep pasture.	John Paul Bradican	06.07.2021
JB041	JB041	SE08	Sweden	auricomus		Fennoscandia	64.5365	19.3452	4	Small strip of vegetation, bordering mown lawn and fenced sheep pasture.	John Paul Bradican	06.07.2021
JB045	JB045	SE08	Sweden	auricomus		Fennoscandia	64.5365	19.3452	4	Small strip of vegetation, bordering mown lawn and fenced sheep pasture.	John Paul Bradican	06.07.2021
JB047		SE09	Sweden	auricomus		Fennoscandia	64.6187	21.2043	4	Strip of vegetation bordering lawn and river, across from church, Burea	John Paul Bradican	06.07.2021
JB048	JB048	SE09	Sweden	auricomus		Fennoscandia	64.6187	21.2043	4	Strip of vegetation bordering lawn and river, across from church, Burea	John Paul Bradican	06.07.2021
JB049	JB049	SE10	Sweden	auricomus		Fennoscandia	65.26	21.2603	4	near Minavägan, Blasmark Fallow pasture field, next to country road	John Paul Bradican	07.07.2021
JB050	JB050	SE10	Sweden	auricomus		Fennoscandia	65.26	21.2603	4	near Minavägan, Blasmark Fallow pasture field, next to country road	John Paul Bradican	07.07.2021
JB054	JB054	SE10	Sweden	auricomus		Fennoscandia	65.26	21.2603	4	near Minavägan, Blasmark Fallow pasture field, next to country road	John Paul Bradican	07.07.2021
JB055	JB055	SE11	Sweden	auricomus		Fennoscandia	65.5825	22.0581	4	Meadow adjacent road, EFS Sundet campground	John Paul Bradican	07.07.2021
JB057	JB057	SE11	Sweden	auricomus		Fennoscandia	65.5825	22.0581	4	Meadow adjacent road, EFS Sundet campground	John Paul Bradican	07.07.2021
JB058	JB058	SE11	Sweden	auricomus		Fennoscandia	65.5825	22.0581	4	Meadow adjacent road, EFS Sundet campground	John Paul Bradican	07.07.2021
JB063	JB063	SE12	Sweden	auricomus		Fennoscandia	65.7644	22.2881	4	Edges of field near poplar thicket	John Paul Bradican	08.07.2021
JB064	JB064	SE12	Sweden	auricomus		Fennoscandia	65.7644	22.2881	4	Edges of field near poplar thicket	John Paul Bradican	08.07.2021
JB066	JB066	SE12	Sweden	auricomus		Fennoscandia	65.7644	22.2881	4	Edges of field near poplar thicket	John Paul Bradican	08.07.2021
JB067	JB067	SE13	Sweden	auricomus		Fennoscandia	65.9533	22.4156	4	Wet field near road	John Paul Bradican	08.07.2021
JB068	JB068	SE13	Sweden	auricomus		Fennoscandia	65.9533	22.4156	4	Wet field near road	John Paul Bradican	08.07.2021
JB071	JB071	SE13	Sweden	auricomus		Fennoscandia	65.9533	22.4156	4	Wet field near road	John Paul Bradican	08.07.2021
JB073	JB073	SE13	Sweden	auricomus		Fennoscandia	65.9533	22.4156	4	Wet field near road	John Paul Bradican	08.07.2021
JB074	JB074	SE14	Sweden	monophyllus	Ranunculus parvulifrons	Fennoscandia	67.377	23.7245	4	Roadside ditch/meadow, disturbed	John Paul Bradican	09.07.2021
JB077	JB077	SE14	Sweden	monophyllus	Ranunculus parvulifrons	Fennoscandia	67.377	23.7245	4	Roadside ditch/meadow, disturbed	John Paul Bradican	09.07.2021
JB079	JB079	SE14	Sweden	monophyllus	Ranunculus parvulifrons	Fennoscandia	67.377	23.7245	4	Roadside ditch/meadow, disturbed	John Paul Bradican	09.07.2021
JB080	JB080	SE15	Sweden	auricomus		Fennoscandia	67.9466	23.624	6	Backyard meadow, near well, spring	John Paul Bradican	10.07.2021
JB081	JB081	SE15	Sweden	auricomus		Fennoscandia	67.9466	23.624	4	Backyard meadow, near well, spring	John Paul Bradican	10.07.2021
JB084	JB084	SE16	Sweden	monophyllus	Ranunculus parvulifrons	Fennoscandia	68.4392	22.4648	6	Karesuando, meadow by main road	John Paul Bradican	10,07.2021
JB085	JB085	SE16	Sweden	monophyllus	Ranunculus parvulifrons	Fennoscandia	68.4392	22.4648	6	Karesuando, meadow by main road	John Paul Bradican	10,07.2021
JB086	JB086	SE16	Sweden	monophyllus	Ranunculus parvulifrons	Fennoscandia	68.4392	22.4648	6	Karesuando, meadow by main road	John Paul Bradican	10,07.2021
JB090	JB090	SE17	Sweden	monophyllus	Ranunculus monophyllus	Fennoscandia	68.1412	23.1361	6	Saviomuotka Field near roadside, waste dump, trail	John Paul Bradican	11.07.2021
JB092	JB092	SE17	Sweden	monophyllus	Ranunculus monophyllus	Fennoscandia	68.1412	23.1361		Saviomuotka Field near roadside, waste dump, trail	John Paul Bradican	11.07.2021
JB093	JB093	SE17	Sweden	monophyllus	Ranunculus monophyllus	Fennoscandia	68.1412	23.1361	6	Saviomuotka Field near roadside, waste dump, trail	John Paul Bradican	11.07.2021
JB094	JB094	SE18	Sweden	auricomus		Fennoscandia	67.2957	23.1075	4	Field near road, empty house, ditch, Pikkasajo	John Paul Bradican	11.07.2021
JB096	JB096	SE18	Sweden	auricomus		Fennoscandia	67.2957	23.1075	4	Field near road, empty house, ditch, Pikkasajo	John Paul Bradican	11.07.2021
JB099	JB099	SE18	Sweden	auricomus		Fennoscandia	67.2957	23.1075	4	Field near road, empty house, ditch, Pikkasajo	John Paul Bradican	11.07.2021
JB103	JB103	SE19	Sweden	auricomus		Fennoscandia	67.2045	23.4007	4	Field near gravel road leading to campsite, birch avenue	John Paul Bradican	12.07.2021
JB104	JB104	SE19	Sweden	auricomus		Fennoscandia	67.2045	23.4007	4	Field near gravel road leading to campsite, birch avenue	John Paul Bradican	12.07.2021
JB105	JB105	SE19	Sweden	auricomus		Fennoscandia	67.2045	23.4007	4	Field near gravel road leading to campsite, birch avenue	John Paul Bradican	12.07.2021

## Sheet: Morphometric_Data_2022
ID	morph	treatment	ploidy	stems	height [cm]	flowers	stemflowers	leaves	leaf_area [cm²]	seed_p_flower	seed_set [arcsinus transformed	seed_set_flowers
JB045	robust	Warm	4	5	25	44	8.8	10	6.377	26.76	0.523167	0.0049963
JB070	robust	Warm	4	5	37	100	20	6	4.66391	29.3281	0.505544	0.0075669
JB041	robust	Warm	6	4	35.4	50	12.5	3	4.54	31.2787	0.528447	0.0082655
JB042	robust	Warm	4	3	35	47	15.6667	2	1.58569	21.6458	0.647839	0.0125722
JB099	robust	Warm	4	3	37	32	10.6667	13	6.41427	27.5	0.466765	0.01125
JB103	robust	Warm	4	3	39.2	36	12	5	8.61528	25.697	0.574758	0.0164737
JB095	robust	Warm	4	2	35.5	39	19.5	8	2.86924	32.6364	0.437193	0.0192454
JB096b	robust	Warm	4	6	34.6	64	10.6667	21	10.4589	20.0125	0.562635	0.0066677
JB072	robust	Warm	4	4	43.5	62	15.5	5	7.42561	21.7262	0.728503	0.0079256
JB068	robust	Warm	4	4	27	36	9	8	6.0297	54.2188	0.132956	0.0041427
JB101	robust	Warm	4	1	19	7	7	3	4.52691	33.0909	0.430783	0.037962
JB105	robust	Warm	4	1	36	7	7	6	7.37713	30.6667	0.461903	0.0742754
JB021	Dwarf	Warm	6	2	23	7	3.5	3	7.48302	30.1429	0.244124	0.0345295
Jb085	Dwarf	Warm	6	2	14	7	3.5	10	8.95	26	0.200005	0.0331197
JB087	Dwarf	Warm	6	2	20.6	9	4.5	12	11.4143	33.75	0.115069	0.0143519
JB083	Dwarf	Warm	6	3	21.4	13	4.33333	10	8.07468	12	0.429775	0.0347222
JB090	Dwarf	Warm	6	2	24.5	7	3.5	2	8.0057	20.1667	0.668532	0.103306
JB092	Dwarf	Warm	4	1	16.4	2	2	8	7.55754	28.6	0.372169	0.0727273
10423/3	Dwarf	Warm	6					3	10.4342
JB075	Dwarf	Warm	4					3	8.91481
JB079	Dwarf	Warm	4					10	4.08152
JB069	robust	Cold	3	3	25.5	39	13	6	4.44886	43.5714	0	0
JB067	robust	Cold	4	6	27.2	71	11.8333	8	4.50213	33.6517	0.318197	0.0035152
JB071	robust	Cold	4	6	26	85	14.1667	13	5.57617	40.5962	0.133031	0.0025507
JB102	robust	Cold	4	7	35.5	114	16.2857	11	4.22734	36.3065	0.615689	0.0093149
JB098	robust	Cold	4	7	34.5	158	22.5714	10	7.92263	32.9318	0.307322	0.0022917
JB104	robust	Cold	6	3	29	24	8	5	5.90389	36	0.397193	0.0143271
JB094	robust	Cold	4	4	28	45	11.25	4	2.48929	25.3833	0.1317	0.0021887
JB096	robust	Cold	4	3	22	32	10.6667	9	5.15246	31.9535	0.441416	0.0099353
JB040	robust	Cold	4	3	30	37	12.3333	4	5.21713	36.3703	0.222395	0.0059613
JB043	robust	Cold	4	3	24	34	11.3333	6	2.88746	25.625	0.262517	0.0064878
JB044	robust	Cold	4	4	28.5	47	11.75	5	3.76399	33.1864	0.201566	0.0033933
JB100	robust	Cold	4	7	22.3	32	4.57143	12	5.97743	36.1379	0.35472	0.0119768
JB100b	robust	Cold	4	2	22	8	4	5	3.62488	33.3333	0.472372	0.0758333
JB084	Dwarf	Cold	6	2	20.5	12	6	11	4.7288	34.5294	0.211105	0.0123259
JB082	Dwarf	Cold	6	2	15	12	6	8	3.2699	24.2222	0.203231	0.011213
JB089	Dwarf	Cold	6	1	21	4	4	2	8.75039	21.6	0.419613	0.0814815
JB093	Dwarf	Cold	6	3	22.4	12	4	4	4.41619	21.4615	0.381981	0.0286738
JB020	Dwarf	Cold	6	1	16.3	3	3	16	4.07352	23.3333	0.24531	0.0809524
JB086	Dwarf	Cold	6	2	26	18	9	4	4.30944	36.6667	0.238622	0.0787879
JB091	Dwarf	Cold	6	3	25.8	12	4	3	7.6153	25.8182	0.278224	0.024968
JB076	Dwarf	Cold	4	2	22	19	9.5	5	5.66058	51	0.291701	0.0479303
JB074	Dwarf	Cold	4	3	26.5	33	11	6	5.32966	82	0.523599	0.5
JB078	Dwarf	Cold	4	1	18.5	16	16	7	5.32022	84	0.579516	0.547619

## Sheet: Morphometric_Data_2023
INDIVIDUAL	HEIGHT_L	n_BL	n_Fl	n_St	Treatment	Ploidy	Morph	Group	LA_AVG	LA_STDEV
JB008	13	3	3	2	cold	4	dwarf	colddwarf	237.242	72.9288
JB026_01	19	1	7	1	cold	6	dwarf	colddwarf	327.842	123.112
JB009	23	3	10	2	cold	4	dwarf	colddwarf	592.514	157.208
JB021_03	26	2	11	3	cold	4	dwarf	colddwarf	830.916	#DIV/0!
JB020	28	15	9	3	cold	6	dwarf	colddwarf	1504.78	312.982
JB086	29	14	35		cold	6	dwarf	colddwarf	649.308	193.274
JB007	30	6	15	2	cold	4	dwarf	colddwarf	2241.25	585.671
JB023_01	30	23	30	11	cold	4	dwarf	colddwarf	401.581	121.971
JB023_02	30	12	103	31	cold	4	dwarf	colddwarf	215.732	74.1298
JB078	31	12	97	13	cold	4	dwarf	colddwarf	812.496	245.959
JB027_05	32	5	8	3	cold	4	dwarf	colddwarf	887.651	300.865
JB023_03	35	8	98	14	cold	4	dwarf	colddwarf	352.882	32.2214
JB026_02	36	1	26	3	cold	6	dwarf	colddwarf	442.547	#DIV/0!
JB076	36	8	35	3	cold	4	dwarf	colddwarf	1476.45	204.919
JB082	36	15	59	11	cold	6	dwarf	colddwarf	343.676	93.4953
JB093	36	8	9	2	cold	6	dwarf	colddwarf	659.546	214.094
JB084	38	11	30	6	cold	6	dwarf	colddwarf	807.604	274.819
JB021_01	43	3	22	4	cold	4	dwarf	colddwarf	859.081	#DIV/0!
JB024_02	46	4	36	5	cold	6	dwarf	colddwarf	491.043	102.348
JB027	15	12	42	13	cold	4	robust	coldrobust	141.821	48.7412
JB022_01	27	1	3	1	cold	4	robust	coldrobust	353.43	#DIV/0!
JB031_06	45	0	20	2	cold	4	robust	coldrobust	396.927	#DIV/0!
JB022_02	27	5	8	2	cold	4	robust	coldrobust	499.599	157.399
JB031_04	40	2	58	3	cold	4	robust	coldrobust	567.481	157.938
JB100	18	8	65	12	cold	4	robust	coldrobust	579.654	144.603
JB029_02	36	6	51	6	cold	4	robust	coldrobust	659.904	133.935
JB040	31	6	63	9	cold	4	robust	coldrobust	670.883	109.904
JB022_03	38	3	16	2	cold	4	robust	coldrobust	670.997	236.219
JB020_04	29	5	48	5	cold	4	robust	coldrobust	709.934	239.514
JB020_06	31	13	55	7	cold	4	robust	coldrobust	731.126	341.122
JB044	28	13	28	6	cold	4	robust	coldrobust	782.794	370.052
JB032_03	38	5	70	5	cold	4	robust	coldrobust	801.865	231.194
JB071	41	11	88	7	cold	4	robust	coldrobust	812.958	159.374
JB104	37	9	81	8	cold	4	robust	coldrobust	1056.17	160.271
JB029_01	38	7	34	4	cold	4	robust	coldrobust	1093.45	237.911
JB029_03	38	6	9	1	cold	4	robust	coldrobust	1122.37	322.64
JB102	40	9	44	6	cold	4	robust	coldrobust	1154.28	362.631
JB032_02	43	8	24	4	cold	4	robust	coldrobust	1174.4	#DIV/0!
JB031_05	50	4	75	5	cold	4	robust	coldrobust	1175.36	260.915
JB020_05	31	9	26	4	cold	4	robust	coldrobust	1215.48	227.271
JB096	30	12	47	6	cold	4	robust	coldrobust	1219.61	#DIV/0!
JB094	44	10	29	2	cold	4	robust	coldrobust	1408.24	347.276
JB027_01	16	2	10	1	warm	6	dwarf	warmdwarf	569	352.139
JB085	18.5	9	18	5	warm	6	dwarf	warmdwarf	243.627	35.3661
JB027_03	18.9	2	24	4	warm	4	dwarf	warmdwarf	323	#DIV/0!
JB083	19.3	10	26	8	warm	6	dwarf	warmdwarf	468	113.331
JB021_06	21.5	3	5	1	warm	4	dwarf	warmdwarf	1090	219.203
JB087	21.8	2	9	2	warm	6	dwarf	warmdwarf	335	#DIV/0!
JB080	22.6	7	26	9	warm	6	dwarf	warmdwarf	445.93	151.885
JB021_04	22.9	3	4	1	warm	4	dwarf	warmdwarf	931.509	563.627
JB011	24.4	12	70	10	warm	4	dwarf	warmdwarf	623.333	265.003
JB010	26.3	7	32	6	warm	4	dwarf	warmdwarf	593.606	244.065
JB027_02	27.7	3	26	3	warm	4	dwarf	warmdwarf	800	#DIV/0!
JB023_06	28.1	12	113	15	warm	4	dwarf	warmdwarf	313.414	19.2779
JB021	30.2	8	13	3	warm	6	dwarf	warmdwarf	638.733	148.326
JB024_03	31.5	7	32	5	warm	6	dwarf	warmdwarf	539.656	89.9935
JB023_05	34.2	14	91	12	warm	4	dwarf	warmdwarf	530	21.2132
JB024_01	36.2	6	38	6	warm	4	dwarf	warmdwarf	501.934	221.617
JB026_06	36.6	2	10	2	warm	6	dwarf	warmdwarf	472.667	172.72
JB020_01	23.1	8	42	5	warm	4	robust	warmrobust	1341.64	254.446
JB020_03	28.6	6	46	4	warm	4	robust	warmrobust	828	154.632
JB045	31.9	7	49	11	warm	4	robust	warmrobust	638.023	161.622
JB095	32.5	5	43	4	warm	4	robust	warmrobust	910.667	81.4514
JB022_04	34.1	6	25	3	warm	4	robust	warmrobust	403	273.049
JB029_05	35.2	7	77	7	warm	4	robust	warmrobust	655.404	362.991
JB105	36.7	6	40	5	warm	4	robust	warmrobust	557	97.17
JB029_04	37.8	10	62	5	warm	4	robust	warmrobust	1546	588.813
JB072	38.6	7	94	9	warm	4	robust	warmrobust	1211.46	248.404
JB022_06	38.9	3	19	2	warm	4	robust	warmrobust	729.333	355.545
JB070	39	11	119	10	warm	4	robust	warmrobust	612.833	156.636
JB103	39.5	9	40	4	warm	4	robust	warmrobust	863	341.896
JB101	39.6	6	86	8	warm	4	robust	warmrobust	503.872	106.92
JB020_02	40.5	6	39	4	warm	4	robust	warmrobust	1099.35	238.541
JB031_01	40.7	3	69	4	warm	4	robust	warmrobust	914.697	111.37
JB099	44	10	105	7	warm	6	robust	warmrobust	1942.67	683.443
JB031_03	45	3	34	3	warm	4	robust	warmrobust	1104.61	614.856
JB068	45.6	10	80	7	warm	4	robust	warmrobust	1028.37	385.491
JB031_02	51	4	31	3	warm	4	robust	warmrobust	1527	691.243

[truncated: 2 more sheets: Climate_Regimes_22, Climate_Regimes_23]
